# Supplementary material for: Clinical characteristics and pathogen spectra of parasitic infections in a tertiary hospital of Shanghai: A 13-year retrospective study
Source: Front Public Health. 2022 Sep 28;10:993377. doi: 10.3389/fpubh.2022.993377 (PMC9554607; doi:10.3389/fpubh.2022.993377)
Supplement: Supplementary file 1 [file Table_1.xlsx]

## Sheet: Sheet1
Admission number	Gender	Age	Time of Symtom onset	Diagnosis	Diagnosis 1	Diagnosis 2	Diagnosis 3	Diagnosis 4	Time from onset to diagnosis	Proof of diagnosi		Remark	Place of Birth	Underlying disease 1	Underlying disease 2	Underlying disease 3	Underlying disease 4	Predisposing factors	Causes	Diet	Drug	Course of treatment	Antibody of parasites (1: positive; 2: negetive)	White blood cell count （x10^9/L）	N%	L%	Eosinophils percent （1: increased; 2: normal ）	EO%	Neutrophil count （x10^9/L）	Lymphocyte count （x10^9/L）	Eosinophil count （1: increased; 2: normal）	Eosinophil count （x10^9/L）	Red blood cell count （x 10^9 /L）	Hb	Plate	IgE	IgE（1： positive; 2: negative)
z390984	Male	10	2012	Schizothorax mannii (intracranial infection)	Sparganum mansoni				1 month	serum	antibody		Hunan								praziquantel	3	1	4.6	57.3	32.2	2	1.6	2.62	1.47	2	0.07	4.22	129	232
z366458	Male	12	2011	Paragonimiasis	Paragonimiasis					serum	antibody	Family members eating raw crab diagnosed as pulmonary fluke	Zhejiang					raw crab		raw crab	praziquantel	1	1	24.7	6.1	10.6	1	81.5	1.52	2.63	1	20.15	4.78	140	200	109	2
z675325	Female	14	2017	Paragonimiasis	Paragonimiasis				1 year	serum	antibody		Shaanxi					raw crab		raw crab	praziquantel	2	1	10.8	73.6	14.6	1	9.4	8	1.6	1	1	4.65	138	284	1870	1
z704677	Female	15	2016	Sparganum mansoni	Sparganum mansoni					skull MRI；serum			Anhui	meningitis				Unclean food		Unclean food and infected water	praziquantel	4	1	11.04	87.3	9.1	2	0.1	9.64	1	2	0.01	4.9	137	209	113	2
z636996	Female	16	2017	Paragonimiasis	Paragonimiasis				2 months	serum	antibody		Guizhou					raw crab			praziquantel	3	1	8.47	31.2	20.4	1	43	2.64	1.73	1	3.64	4.19	117	329
z793481	Male	17	2019	Paragonimiasis	Paragonimiasis				5 months	serum	antibody		Guizhou					infected water	infected water		praziquantel	3	1	10.25	74.8	18.9	2	3.3	7.67	1.94	2	0.34	5.1	155	310
z455560	Male	18	2013	Lyme disease	Lyme disease				1 week	cerebrospinal fluid	antibody		America								penicillin	1	1	8.6	53.2	31.3	2	1.1	4.6	2.7	2	0.1	4.21	127	153
z769680	Male	18	2019	Cysticercus	Cysticercus					faece	polypide		Zhejiang								albendazole，praziquantel	1	1	4.7	53.6	35.5	2	1.7	2.5	1.7	2	0.1	4.68	149	190	112	2
z619704	Female	19	2016	Plasmodium falciparum	Plasmodium falciparum				2 months	blood smear	polypide		Anhui								artemisinin	1	1	2.5	44.9	44	2	0.8	1.1	1.1	2	0	1.87	49	55
z394205	Male	19	2012	Paragonimiasis	Paragonimiasis				6 months	serum	antibody		Anhui	Bullae resection of the lung	Pleural effusion extraction			raw crab		raw crab	praziquantel	2	1	8.3	44.7	19	1	31.9	3.71	1.58	1	2.65	4.99	160	158
z384820	Male	19	2012	Tsutsugamushi disease	Tsutsugamushi disease				1 month				Hubei								doxycycline，ofloxacin	1		3.88	82.5	13.4	2	0	3.2	0.52	2	0	3.95	112	73
z408208	Male	19	2012	Schistosoma japonicum katsurada	Schistosoma				5 weeks	biopsy；serum	eggs；antibody		Hunan	Hypertension				infected water	infected water		praziquantel	1	1	8.1	63.9	17.6	1	5.5	5.2	1.43	2	0.45	3.76	117	241
z472017	Male	20	2013	Paragonimiasis	Paragonimiasis				5 months	serum	antibody		Jiangsu	Eosinophilia	Allergic granulomatous vasculitis						praziquantel	1	1	20.5	44.2	7.8	1	43	9.07	1.61	1	8.83	4.23	128	122	5060	1
z842276	Male	20	2020	Cysticercus	Cysticercus				10 years	serum	antibody		Shanghai								praziquantel	1	1	6.8	63.1	26.8	2	3	4.3	1.8	2	0.2	5.81	166	240
z510263	Male	20	2014	Sparganum mansoni	Sparganum mansoni				1 month	serum	antibody		Zhejiang					bullfrog		raw bullfrog，frog，hot pot	praziquantel	2	1	8.6	31.5	38.3	1	25.5	2.7	3.3	1	2.2	5.14	154	256	2100	1
z460438	Male	20	2013	Cysticercus	Cysticercus				6 months				Zhejiang					Working in Africa		Working in Africa，raw meat	albendazole，praziquantel	6	1	14.6	39.6	17.7	1	38.6	5.77	2.58	1	5.62	4.88	144	237	934	1
z394290	Male	21	2012	Cysticercus	Cysticercus				1 month	serum	antibody		Anhui								praziquantel	1	1	10.9	45.8	23.5	1	25，5	4.98	2.55	1	2.77	4.74	155	254
z704277	Male	21	2018	Clonorchis sinensis	Clonorchis sinensis				2 days	serum	antibody	physical examination	Guizhou					raw clam		raw clam	praziquantel	1	1	6.3	42.3	38	1	7.4	2.7	2.4	1	0.5	4.63	148	192	167	1
z735657	Male	21	2018	Plasmodium	Plasmodium						natural history		Henan					Working in Africa	Working in Africa，malaria		artemether	2	1	5.62	79.2	11.8	2	0.1	4.45	0.66	2	0.01	3.64	113	244	1020	1
z697428	Female	21	2018	Clonorchis sinensis	Clonorchis sinensis				1 month	serum	antibody		Shanghai					raw fish		raw fish	praziquantel	3	1	13.72	59.8	14.5	1	21.2	8.2	1.99	1	2.91	4.26	125	213
z297632	Male	21	2010	Hydatid disease	Hydatid disease				6 months	serum	antibody		China						Chicken and dog feed		praziquantel	1	1	6.7	38.3	47.1	2	0.7	2.55	3.14	1	0.58	4.88	145	185	345	1
z598858	Male	22	2016	Paragonimiasis	Paragonimiasis				2 months	serum	antibody		Guizhou					raw snake flesh		raw snake flesh	praziquantel	1	1	13.3	11.2	15.8	1	67.4	1.48	2.1	1	8.97	4.9	145	170	3250	1
z848656	Female	22	2020	Clonorchis sinensis	Clonorchis sinensis	Sparganum mansoni							Heilongjiang	Hepatic cystectomy					s		praziquantel	1	1	13.63	28.7	14.4	1	53.3	3.91	1.97	1	7.26	3.09	92	253
z811126	Male	22	2020	Cysticercus	Cysticercus					serum	antibody		Jiangxi								praziquantel	2	1	7.65	59.7	31.9	2	0.7	4.57	2.44	2	0.05	4.93	152	249
z614674	Male	22	2016	Paragonimiasis	Paragonimiasis				0.5 month	serum	antibody		Shanxi					seafood		raw shrimp and field snail	praziquantel	5	1	11.98	23.3	12.9	1	58.8	2.8	1.54	1	7.04	4.59	143	181
z595976	Male	22	2018	Paragonimiasis	Paragonimiasis	Sparganum mansoni			1 month	serum	antibody		Shanghai					Unclean food		Unclean food	praziquantel	1	1	11.76	29.4	22.3	1	43.5	3.45	2.62	1	5.12	5.01	149	204	3630	1
z656189	Male	22	2017	Paragonimiasis	Paragonimiasis				0.5 month	serum	antibody		Zhejiang	Thoracic drainage				raw fish		raw fish	praziquantel	1	1	8.55	47.7	13.2	1	28.8	4.08	1.13	1	2.46	4.5	144	199
z533863	Male	22	2016	Paragonimiasis	Paragonimiasis				14 months	serum	antibody		Chongqing					raw crab		raw crab	praziquantel	5	1	13.8	25.5	12.8	1	56	3.5	1.8	1	7.7	5.12	148	311	5390	1
z500631	Female	23	2014	Schistosome	Schistosome				1 year	serum	antibody		Anhui						infected water		praziquantel	1	1	6.2	49.3	35.4	1	7.4	3	2.2	1	0.5	4.05	123	164
z499866	Female	23	2014	Toxoplasma gondii	Toxoplasma gondii				12 months	serum	antibody		Shanghai								clindamycin	1	1	7.7	72.8	18.7	2	1.1	5.6	1.4	2	0.1	4.45	129	284	615	2
z594074	Female	23	2016	Sparganum mansoni	Clonorchis sinensis				1 month	serum	antibody		Shanghai							fish，bullfrog	praziquantel	1	1	7.3	46	38.6	1	6.2	3.36	2.82	2	0.45	4.59	137	311
z317168	Male	23	2010	Clonorchis sinensis	Clonorchis sinensis				1 month	serum	antibody		Shanghai	cholecystic polypus	allergic rhinitis	polycystic ovaries		raw fish		raw fish	praziquantel	1	1	28.3	16	17	1	64					5.2	163	153
z407193	Male	24	2011	Sparganum mansoni	Sparganum mansoni				5 years	serum	antibody		Anhui	bilharziasis				raw seafood		raw seafood	praziquantel	3	1	7.2	64.4	29	2	0	4.65	2.09	2	0	4.31	140	219
z481483	Male	24	2014	Sparganum mansoni	Sparganum mansoni	Sparganum mansoni			6 months	serum	antibody		Beijin					raw seafood	infected water	raw seafood	praziquantel	1	1	12.3	32.1	29.5	1	33.2	3.94	3.63	1	4.08	4.55	140	238	211	1
z510654	Male	24	2014	Cysticercus	Cysticercus				3 weeks	serum	antibody		Fujian					Unclean food		Unclean food	praziquantel	1	1	9.5	62.5	21.4	1	5.4	5.9	2	2	0.5	5.26	159	159	81.8	2
z932927	Male	24	2021	Banded tapeworm	Banded tapeworm					faece；serum	polypide；antibody		Guangxi					barbecue、seafood	every 2-3 days barbecue、seafood，and travel in Yungui，Xinjiang，Qinghai	every 2-3 days barbecue、seafood，and travel in Yungui，Xinjiang，Qinghai	albendazole	1	1	7.65	53.8	31.8	1	5.9	4.12	2.43	2	0.45	5.44	152	293	57.6	2
z604459	Male	24	2015	Paragonimiasis	Paragonimiasis				1 month	serum	antibody		Jiangsu								praziquantel	1	1	6.22	65.6	25.1	2	1.9	4.08	1.56	2	0.12	4.73	148	276
z747618	Male	24	2018	Clonorchis sinensis	Clonorchis sinensis				2 months	serum	antibody		Jiangxi					raw fish		raw fish in Guangdong	praziquantel	1	1		37.2		1	15.3
z809380	Female	24	2019	Paragonimiasis	Paragonimiasis				2 months	serum	antibody		Shanghai								praziquantel	1	1	4.4	45.7	37.4	1	9.6	2	1.63	2	0.42	4.01	128	184	59.7	2
z747631	Male	24	2018	Paragonimiasis	Paragonimiasis				1 month	serum	antibody		Shanghai					raw fish		raw fish in Guangdong	praziquantel	1	1	8.1	47.8	26.2	1	20.5	3.9	2.1	1	1.7	5.6	162	201
z697725	Male	25	2018	Sparganum mansoni	Sparganum mansoni				3 months	serum	antibody		Henan					raw snake flesh		raw snake flesh	praziquantel	2	1	8.2	62.6	23.6	1	8.8	5.1	1.9	1	0.7	5.2	149	211	17	2
z353004	Female	25	2011	Paragonimiasis	Paragonimiasis				1 month	serum	antibody		Shanghai								praziquantel	2	1	8.3	50	19.8	1	22.3	4.17	1.65	1	1.86	3.81	116	457	123（0-100）	1
z292288	Male	25	2010	Amoeba	Amoeba				20 days	serum	antibody		Shanghai					Unclean food	20 days Unclean food	20 days Unclean food	metronidazole，ofloxacin，prednisone	1		6.6	60.2	19.6	1	6.5	3.97	1.29	2	0.43	4.12	128	272	562	1
z566508	Male	25	2015	Tapeworm disease	Tapeworm disease				5 days	faece	polypide		Shanghai								praziquantel	1	1	9.05	55.8	34	2	3.8	5.05	3.08	2	0.34	5.35	156	196
z298289	Female	25	2010	Cysticercus	Cysticercus								Shanghai					Japanese Food		Japanese Food	praziquantel	1	1	8.5	41.6	24.7	1	28.2	3.52	2.09	1	2.39	3.86	117	261
z516961	Female	25	2010	Cysticercus	Cysticercus				2 months	serum	antibody		Shanghai					Half cooked beef		Half cooked beef half years ago	praziquantel	3	1	7.7	58.4	21.8	1	13.2	4.5	1.7	1	1	3.82	108	299	86.7	2
z383007	Male	25	2012	Visceral leishmaniasis	Visceral leishmaniasis				2 weeks				Zhejiang						serve in the army in Gansu		sodium stibogluconate	3	1	2.1	33.4	45.2	2	0.1	0.71	0.97	2	0	3.08	83	166	小于17	2
z480170	Male	25	2014	Trichina	Trichina				1 year	serum	antibody		Zhejiang					Working in Africa	Working in Africa one year		praziquantel，albendazole	2	1	9.27	42.1	26.3	1	25.6	3.91	2.44	1	2.37	4.66	150	235
z748389	Male	26	2019	Schistosome	Schistosome							early infection was undiagnosed	Anhui					infected water	infected water area		praziquantel	1	1	3.6	55.7	35.4	2	1.9	2	1.3	1	0.1	4.96	145	200
z766590	Female	26	2019	Clonorchis sinensis	Clonorchis sinensis							physical examination	Hubei	sinus bradycardia				raw fish		raw fish 4 months ago	praziquantel	1	1	5	46.8	45.1	2	2.4	2.4	2.3	2	0.1	4.1	132	125	95.7	2
z594076	Male	26	2016	Amoeba	Amoeba				20 days	faece	polypide		Shanghai								ornidazole，Ciprofloxacin	1	1	17.97	73.7	10.9	1	5.4	13.24	1.96	1	0.97	4.27	117
z397137	Female	26	2012	Paragonimiasis	Paragonimiasis				6 months	serum	antibody		Shanghai					raw fish		raw fish	praziquantel	1	1	8.8	56.4	26.4	1	10.6	4.98	2.33	1	0.94	4.49	140	196
z593874	Female	26	2016	Paragonimiasis	Paragonimiasis				1 week	serum	antibody		Zhejiang					raw Shrimp and crab		raw Shrimp and crab	praziquantel	2	1	5.98	64.6	24.8	2	3.5	3.87	1.48	2	0.21	4.33	129	203	90.1	2
z592977	Female	26	2016	Sparganum mansoni（intracranial infection）	Sparganum mansoni				4 years	serum	antibody		Zhejiang								praziquantel	3	1	9.94	51.2	37.2	1	6.5	5.08	3.7	1	0.65	3.98	122	305
z828630	Male	26	2020	Cysticercus	Cysticercus								Zhejiang					Working in Africa	Working in Africa and infected water area		praziquantel	4	1	8	51.7	31.6	1	10.1	4.15	2.54	1	0.81	5.511	159	245	189	1
z512226	Male	27	2014	Clonorchis sinensis	Clonorchis sinensis				1 month				Anhui	Diabetes				raw fish		raw fish，field snail	praziquantel	1	1	8.2	39.6	28.5	1	23.8	3.3	2.3	1	2	4.88	140	244
z404256	Female	27	2012	Paragonimiasis	Paragonimiasis							Physical examination revealed elevated eosinophils	Jiangxi								praziquantel	1	1	6.7	43.2	31.5	1	19.6	2.89	2.1	1	1.3	3.99	125	159
z774669	Male	27	2019	Banded tapeworm	Banded tapeworm				1 month	faece	eggs	In January, the parasite was found in the front row. The first fecal test was not detected, and the second one was detected	Shanghai					raw beef	raw beef	1 week ago，raw shrimp	praziquantel	1	1	7.95	59.5	28	1	6.5	4.73	2.23	1	0.52	5.13	166	148	709	1
z704151	Female	27	2018	Banded tapeworm	Banded tapeworm				2 weeks	faece	eggs		Shanghai					Japanese Food	travel in Japan and Thailand			3	2	6.4	44.9	42.1	2	4.7	2.9	2.7	2	0.3	4.33	134	258	389	1
z519695	Female	27	2014	Paragonimiasis	Paragonimiasis				2 months	serum	antibody		Shanghai							Faw food and shrimp	praziquantel	1	1	5.3	63.9	1.3	2	3.4	3.4	1.3	2	0.2	3.7	113	328	599	1
z580566	Male	27	2016	Clonorchis sinensis	Clonorchis sinensis				2 months	faece	eggs		Shanghai					raw fish		raw fish in Guangdong	praziquantel	2		9.33	21.1	27.9	1	43.6	1.97	2.6	1	4.07	5.26	155	199
z693386	Female	27	2018	Clonorchis sinensis	Clonorchis sinensis							Colleagues tested positive for liver fluke	Shanghai					raw fish		raw fish in Guangdong	praziquantel	1	1	6.1	58.3	31.8	2	1.7	3.6	2	2	0.1	3.94	124	262
z545525	Female	27	2015	Schistosoma japonica	Schistosoma japonica				2 weeks	serum	antibody		Shanghai								praziquantel	1	1	9.4	37.3	34.8	1	20.8	3.5	3.3	1	2	4.29	131	179
z639878	Male	27	2016	Clonorchis sinensis	Clonorchis sinensis				1 month	serum	antibody		Zhejiang					Unclean food		Unclean food	praziquantel	2	1	9.34	28	26.1	1	42.5	2.61	2.44	1	3.97	4.45	131	251	216	1
z537230	Female	27	2015	Sparganosis（intracranial mass lesion）	Sparganum mansoni				14 years	serum	antibody		Zhejiang					raw snake gall		raw snake gall	praziquantel	7	1	6.56	54.8	38.7	2	1.2	3.59	2.54	2	0.08	4.44	137	274
z955481	Female	28	2021	Toxoplasma gondii	Toxoplasma gondii					serum	antibody	Toxoplasma gondii infection during pregnancy	Guangdong					cat or dog（pets）				1		5.91	52.2	35.9	2	5	3.09	2.12	2	0.29	4.2	126	232	14.1	2
z789634	Female	28	2019	Schistosome	Schistosome				1 month	ultrasound；serum	imaging manifestations；antibody	Physical examination revealed a change in sonogram of schistosomiasis liver	Hubei						travel in Jiangsu		praziquantel	3	1	3.9	62.7	29	2	1.6	2.4	4.57	2	0.1	4.57	143	145	216	1
z599542	Male	28	2016	Sparganum mansoni and Cysticercus	Sparganum mansoni	Cysticercus			1 month	serum	antibody		Jiangsu					raw fish		raw fish half month ago	praziquantel	3	1	9.49	62.4	29.1	2	1.8	5.92	2.76	2	0.17	5.87	170	179	261	1
z537074	Female	28	2015	Sparganum mansoni	Sparganum mansoni				8 months	serum	antibody		Shaanxi					Japanese Food	bitten by mosquitoes in the wild in 2012, went to Thailand, Malaysia, Singapore in 2013, went to Bali in 2014, and went to Europe and Japan in 2015.	bitten by mosquitoes in the wild in 2012, went to Thailand, Malaysia, Singapore in 2013, went to Bali in 2014, and went to Europe and Japan in 2015.			1	5.02	59.9	33.5	2	0.4	3.01	1.68	2	0.02	4.28	123	183	<5
z589879	Female	28	2016	Paragonimiasis	Paragonimiasis				1 month	serum	antibody		Shanghai					raw crab		raw crab and food	praziquantel	1	1	9.4	64.4	20.1	1	9.1	6.1	1.9	1	0.9	4.81	125	233
z692526	Female	28	2018	Clonorchis sinensis	Clonorchis sinensis				1 month				Shanghai					raw fish		raw fish in Guangdong	praziquantel	3	1	7.5	63.5	25.8	1	5	4.8	1.9	2	0.4	4.49	133	267
z692979	Female	28	2018	Clonorchis sinensis	Clonorchis sinensis				1 month	serum	antibody		Shanghai					raw fishshrimp		3 weeks ago，travel in Shaoxing and raw fish，shrimp	praziquantel	1	1	8.5	62.3	28.5	1	5.2	5.31	2.43	2	0.45	4.52	139	233
z370842	Female	28	2011	Tapeworm disease and Sparganum mansoni	Sparganum mansoni	Tapeworm disease			1 month	serum	antibody		Shanghai					raw snake flesh		raw snake flesh one month ago	praziquantel	2	1	6.4	33.3	33.5	1	24.3	2.13	2.15	1	1.56	3.46	117	253
z964034	Female	28	2021	Clonorchis sinensis	Clonorchis sinensis				1 month	serum	antibody		Shanghai					raw fish	raw fish		praziquantel	1	1	6.61	54.1	36.3	2	1.8	3.58	2.4	2	0.12	4.31	120	272
z679497	Male	29	2017	Clonorchis sinensis	Clonorchis sinensis				7 years	hydrothorax	antibody		Anhui								praziquantel	1	1	5.48	64.2	22.7	2	4	3.52	1.24	2	0.22	4.81	137	222	224	1
z302611	Male	29	2010	Paragonimiasis	Paragonimiasis				2 months	serum	antibody		Jilin								praziquantel	1	1	4.8	34.8	45.6	1	11.2	1.66	2.18	1	0.54	5.43	166	213
z953788	Male	29	2021	Clonorchis sinensis and Sparganum mansoni	Clonorchis sinensis	Sparganum mansoni			1 year	serum	antibody	Physical examination revealed elevated eosinophils	Jilin					raw fish	raw fish		praziquantel	1	1	8.93	52.9	27.1	1	13.5	4.73	2.42	1	1.2	5.31	151	241	906	1
z703425	Female	29	2018	Clonorchis sinensis	Clonorchis sinensis					serum	antibody	Physical examination	Shanghai					raw beef		raw beef	praziquantel	2	1	7.3	64.9	27.9	2	1.3	4.7	2	2	0.1	4.25	137	266	66.3	2
z709178	Male	29	2018	Clonorchis sinensis	Clonorchis sinensis					serum	antibody	Physical examination	Shanghai	Hepatitis B				raw fish		raw fish in Japan	praziquantel	1	1	7.22	52.7	35.7	2	2.7	3.81	2.58	2	0.19	4.9	146	225	10.8	2
z617998	Male	29	2016	Clonorchis sinensis	Clonorchis sinensis				1 month	serum	antibody		Shanghai					raw fish		raw fish	praziquantel	3	1	5.02	43.2	47	1	6.4	2.17	2.36	2	0.32	4.86	142	209
z701455	Female	29	2018	Clonorchis sinensis and Toxoplasma gondii	Clonorchis sinensis	Toxoplasma gondii			4 months	serum	antibody	Colleagues tested positive for liver fluke	Shanghai					Unclean food		Unclean food		1	1	9.6	71.3	22.2	2	0.2	6.8	2.1	2	0	4.5	140	202
z710419	Male	29	2018	Sparganum mansoni	Sparganum mansoni				1 month	serum	antibody		Shanghai					cat or dog（pets）	cat or dog（pets）20 years ago		praziquantel	1	1	5.18	42.2	47.6	2	2.2	2.19	2.46	2	0.12	4.76	143	94	25.8	2
z875993	Male	29	2021	Clonorchis sinensis	Clonorchis sinensis				1 week	serum	antibody		Shanghai					raw fish	raw fish in Guangdong		praziquantel	1	1	10.52	16.9	20.5	1	56.4	1.78	2.15	1	5.94	4.44	148	257	3180	1
z940394	Female	29	2021	Clonorchis sinensis	Clonorchis sinensis							Physical examination	Shanghai					raw fish	raw fish in Guangdong		praziquantel	1	1	7.5	54.5	29	1	9.9	4.1	2.2	1	0.7	4.27	136	196	7	2
z744849	Male	29	2018	Sparganum mansoni	Sparganum mansoni				4 months	serum	antibody		Sichuan								praziquantel	3	1	5.3	67.7	20.9	2	1.4	3.6	1.1	2	0.1	4.75	134	268	21.4	2
z615169	Female	29	2016	Banded tapeworm	Banded tapeworm					faece	polypide		Xinjiang						Hotel waiter		praziquantel	1	1	5.9	78.2	17.8	2	0.7	4.61	1.05	2	0.04	4.22	128	209
z365556	Male	29	2011	Paragonimiasis	Paragonimiasis				1 month	serum	antibody		Zhejiang					raw crab		raw crab one month ago	praziquantel	1	1	24.2	16	8	1	74					4.64	131	186	1270	1
z296657	Male	30	2010	Amoeba	Amoeba				1 month	serum	antibody		Anhui							raw fish，shrimp	metronidazole，levofloxacin	2	1	5.8	48.5	40.4	2	1.9	2.81	2.34	2	0.11	4.57	148	188
z602210	Male	30	2018	Schistosome	Schistosome					urinary sediment	polypide		Jiangsu								praziquantel	1		8.04	67.5	17.3	1	11.5	5.44	1.39	1	0.92	4.93	142	203	1690	1
z416183	Male	30	2012	Clonorchis sinensis	Clonorchis sinensis				1 month	faece	eggs		Jiangxi					raw fish		travel in Guangxi，raw fish	praziquantel	1	1	12.3	36.7	26.4	1	32.2	4.51	3.25	1	3.96	4.73	144	174	59.7	2
z837503	Female	30	2020	Toxoplasma gondii	Toxoplasma gondii					serum	antibody	Physical examination	Shanghai					Raw meat	contacted with animal	raw food	azithromycin，spiramycin	1	1	5.21	64.8	28.2	2	1.4	3.37	1.47	2	0.07	4.5	132	320	26.3	2
z848408	Male	30	2020	Clonorchis sinensis	Clonorchis sinensis	Sparganum mansoni			1 month	serum	antibody		Shanghai								praziquantel	1	1	13.12	22	24.5	1	49.8	2.89	3.21	1	6.54	5.01	161	228	138	2
z380461	Male	30	2012	Sparganum mansoni and Cysticercus	Sparganum mansoni	Cysticercus				serum	antibody		Shanghai								praziquantel	1	1	11.6	61.5	15.2	1	12.7	7.13	1.77	1	1.47	4.89	153	245
z801635	Male	30	2019	Schistosomiasis	Schistosomiasis				1 month	serum	antibody		Shanghai						travel in Zhejiang 6 months ago		praziquantel	2	1	4.23	58.6	21.5	2	14	2.48	0.91	1	0.59	4.81	143	236
z547081	Female	30	2019	Clonorchis sinensis	Clonorchis sinensis				4 months	serum	antibody		Sichuan	fracture							Triclabendazole	1	1	8.66	22.5	23.9	1	49.8	1.95	2.07	1	4.31	4.02	119	250
z759574	Female	31	2018	Clonorchis sinensis and Hydatid	Clonorchis sinensis	Hydatid			1 month	serum	antibody		Henan					hot pot		hot pot 1 month ago	praziquantel，albendazole	1	1	5.25	42.4	39.6	1	12.5	2.23	2.08	1	0.66	3.75	96	194	4980	1
z960330	Female	31	2021	Clonorchis sinensis	Clonorchis sinensis							Physical examination	Jiangxi					raw fish	raw fish	raw fish	praziquantel	1	1	7.2	54.9	37	2	1.2	4	2.7	2	0.7	4.29	131	191	138	2
z736642	Female	31	2018	Amoeba	Amoeba				1 week	serum	antibody		Shandong					travel	travel in Turkey		metronidazole，Moxifloxacin hydrochloride tablets	1	1	6.74	50.3	37.4	2	1.8	3.39	2.52	2	0.12	4.46	160	328	9	2
z461690	Female	31	2013	Cysticercus	Cysticercus					biopsy	polypide		Shaanxi								praziquantel	2		6.7	61.6	30.8	2	1.3	4.11	2.06	2	0.08	4.41	132	214	55.7	2
z801376	Female	31	2019	Clonorchis sinensis	Clonorchis sinensis				3 years	serum	antibody		Shanghai								praziquantel	3	1	7.1	66	27.3	2	1.1	4.7	1.9	2	0.1	4.51	136	453	453	1
z800402	Female	31	2009	Clonorchis sinensis	Clonorchis sinensis				5 months	serum	antibody		Shanghai					raw fish		raw fish in Guangdong	praziquantel	2	1	6.61	25.8	37.7	1	30.4	1.71	2.49	1	2.01	4.11	123	313	57.3	2
z631116	Male	31	2017	Malaria	Malaria				3 days	blood smear	polypide		Shanghai					Working in Africa	Working in Africa		artesunate，artemether	1	1	4.27	67.4	20.4	2	1.6	2.88	0.87	2	0.07	4.62	146	154	376	1
z440828	Male	31	2013	Malaria	Malaria				5 days	serum	antibody		Shanghai					Working in Africa	Working in Africa		artesunate	1	1	8	57.5	19.9	2	0.1	4.6	1.6	2	0	4.65	154	37	34	2
z452050	Male	31	2013	Cysticercus	Cysticercus				3 months	serum	antibody		Zhejiang								praziquantel	1	1	10.12	51.1	29.3	1	14.4	5.15	2.97	1	1.46	4.96	169	202	1310	1
z759440	Male	32	2019	Paragonimiasis	Paragonimiasis				3 months	serum	antibody		Guizhou								praziquantel	2	1	8.47	62.1	12.9	1	19.5	5.27	1.09	1	1.65	5.05	149	194	808	1
z755896	Male	32	2019	Sparganum mansoni	Sparganum mansoni				1 month	serum	antibody		Hunan	Extraction of intracranial parasites					cat or dog（pets），working in Guangzhou		praziquantel	2	1	36.28	14.3	7.9	1	75.9	5.18	2.87	1	27.54	4.46	133	241
z679962	Female	32	2017	Clonorchis sinensis	Clonorchis sinensis				1 week	faece	eggs		Shanghai					raw fish		travel in guangdong raw fish	praziquantel	2	1	12.3	21.8	17.1	1	53.9	2.7	2.1	1	6.6	4.3	127	216
z399545	Female	32	2013	Clonorchis sinensis	Clonorchis sinensis				5 months	serum	antibody		Shanghai					raw fishshrimp		raw fish and shrimp	praziquantel	2	1	6.65	62.9	31.6	2	0.2	4.19	2.1	2	0.02	4.57	142	150
z328058	Female	32	2010	Sparganum mansoni（intracranial infection）	Sparganum mansoni				3 years	biopsy	pathologic change		Shanghai								praziquantel	6	1	7.5	69	22.6	2	0.9	5.18	1.7	2	0.07	3.76	124	215	63	2
z872757	Female	32	2021	Clonorchis sinensis	Clonorchis sinensis					faece	eggs	Eggs were detected in faeces during hospitalization	Shanghai					raw fish、crab	raw fish、crab	raw fish、crab	praziquantel	1		4.15	46.3	46.2	2	1.9	1.92	1.92	2	0.08	3.86	113	284
z316582	Male	32	2010	Paragonimiasis	Paragonimiasis				1 month	serum	antibody		Zhejiang					raw crab		raw crab	praziquantel	1		17.68	21	16.6	1	57.4	3.73	2.93	1	10.14	4.57	145	243
z316532	Male	33	2010	Paragonimiasis	Paragonimiasis				2 months	serum	antibody		Guangdong					raw crab		raw crab	praziquantel	1	1	8.6	42.7	22.9	1	26.7	3.66	1.97	1	2.29	4.62	138	212
z473432	Male	33	2013	Clonorchis sinensis	Clonorchis sinensis				2 months	serum	antibody		Liaoning							raw fish	praziquantel	1	1	8.7	58.8	17.2	1	18.5	5.1	1.5	1	1.6	4.49	146	219
z698219	Male	33	2019	Clonorchis sinensis	Clonorchis sinensis				3 months	serum	antibody		Shanghai					raw fish		raw fish and unclean food	praziquantel	2	1	8.9	46.9	37.8	1	8.6	4.17	3.37	1	0.77	5.26	153	204
z703346	Male	33	2018	Flagellate lamblia	Flagellate lamblia				1 month	faece	eggs		Shanghai					travel	travel in Thailand and India		metronidazole，praziquantel	1	1	8.46	64.5	25.3	2	0.7	5.46	2.14	2	0.17	5.35	151	233
z318545	Female	33	2010	Blastocystis hominis	Blastocystis hominis				1 week	faece	eggs		Shanghai								metronidazole	1	1	3.78	51.3	43.1	2	0.3	1.94	1.63	2	0.01	4.16	118	238
z599594	Male	33	2018	Tapeworm	Tapeworm					faece	eggs		Shanghai					seafood		raw seafood and raw beef	praziquantel	1	1	7.01	53.8	33.1	1	6.6	3.77	2.32	2	0.46	5.06	156	179
z932920	Female	33	2021	Clonorchis sinensis	Clonorchis sinensis							Colleagues tested positive for liver fluke	Shanghai					raw fish	raw fish	raw fish	praziquantel	1	1	4.6	2.2	1.9	2	1.1	2.2	1.9	2	0.1	4.18	136	257	9.5	2
z950420	Male	33	2021	Clonorchis sinensis	Clonorchis sinensis				1 month	serum	antibody		Shanghai					raw fish	raw fish	raw fish	praziquantel	1	1	16.2	27.4	17.9	1	51.5	4.45	2.9	1	8.36	4.61	145	227
z693000	Female	33	2018	Clonorchis sinensis	Clonorchis sinensis				1 week	serum	antibody	Colleagues tested positive for liver fluke	Shanghai					raw fish		raw fish	praziquantel	3	1	8	29.5	21.9	1	42.6	2.36	1.75	1	3.41	4.4	133	229	107	2
z479864	Male	33	2014	Tapeworm	Tapeworm					faece	polypide		Xizang					Unclean food		raw pork/raw beef/	praziquantel	1		6.06	65.5	26.6	2	3.8	3.97	1.61	2	0.23	4.85	125	355
z444221	Female	33	2013	Cysticercus	Cysticercus				2 years	serum	antibody		Yunnan					Unclean food		raw pork，vegetable	praziquantel	2	1	6.3	55	26.3	1	9.3	3.5	1.6	1	0.6	4.01	85	358
z686399	Male	33	2017	Paragonimiasis and Trichinella	Paragonimiasis	Trichinella			3 months	serum	antibody		Zhejiang					raw crab		raw crab	albendazole，praziquantel	3	1	19.54	12.3	12.4	1	72.2	2.41	2.42	1	14.11	5.61	166	363	204	1
z707385	Male	34	2018	Paragonimiasis	Paragonimiasis				4 months	serum	antibody		Jiangsu					seafood		seafood	praziquantel	3	1	8.1	75.3	18.8	2	0	6.1	1.5	2	0	5.41	160	194
z454373	Female	34	2013	Paragonimiasis	Paragonimiasis				3 months	serum	antibody		Jiangsu					raw crab		raw crab	praziquantel	1	1	25.4	8	10	1	79					4.48	130	255	750	1
z874108	Female	34	2021	Schistosome	Schistosome							Family members tested positive for schistosomiasis	Jiangxi					Family members infected with schistosoma	Family members infected with schistosoma		praziquantel	1	1	2	35.4	42.9	1	10	0.71	0.86	2	0.2	4.42	98	105	119	2
z377234	Female	34	2012	Sparganum mansoni	Sparganum mansoni				5 months	biopsy	polypide		Qinghai								praziquantel	1	1	6.8	75.3	19	2	0.3	5.11	1.29	2	0.02	3.67	113	205
z228867	Female	34	2010	Toxoplasma gondii	Toxoplasma gondii					serum	antibody	Medical examination of pregnant women	Shanghai								smz，clindamycin	3	1	6.3	65.4	26.7	2	0	4.09	1.67	2	0	4.27	138	266	127（0-100）	1
z806081	Female	34	2020	Clonorchis sinensis	Clonorchis sinensis				1 month	serum	antibody		Shanghai					raw seafood	travel in guangzhou	raw seafood	praziquantel	2	1	4.56	51.9	35.2	1	7.9	2.36	1.61	2	0.36	4.04	115	227
z726678	Female	34	2018	Clonorchis sinensis	Clonorchis sinensis				0.5 month	serum	antibody		Shanghai					Unclean food		Unclean food	praziquantel	1	1	8.2	62.3	27	2	2.7	5.1	2.2	2	0.2	4.22	133	208
z692883	Female	34	2011	Clonorchis sinensis and Sparganum mansoni	Clonorchis sinensis	Sparganum mansoni			3 days	serum	antibody	Colleagues tested positive for liver fluke	Shanghai					raw fish		raw fish	praziquantel	1	1	7.78	46.7	29.6	1	16.6	3.63	2.31	1	1.29	4.01	114	233	<5.0	2
z564251	Female	34	2015	Sparganum mansoni	Sparganum mansoni				0.5 month	serum	antibody	The right lumbar mass was excised to reveal a parasite body	Shanghai					Unclean food		Unclean food	praziquantel	3	1	12.68	78.7	13	2	1.3	9.98	1.65	2	0.16	3.57	114	201
z519048	Female	34	2014	Cysticercus	Cysticercus				1 week	serum	antibody		Shanghai								praziquantel	1	1	7.3	58.6	32.4	2	4	4.3	2.4	2	0.3	4.63	125	286
z872381	Male	34	2021	Sparganum mansoni	Sparganum mansoni							Physical examination revealed elevated eosinophils	Shanghai					raw fish	raw fish		praziquantel	1	1	7.83	73.6	17.8	2	4.2	5.75	1.4	2	0.33	4.93	152	219	116	2
z669466	Female	34	2017	Paragonimiasis	Paragonimiasis				3 months	serum	antibody		Zhejiang					raw crab		raw crab	praziquantel	2	1	7.28	52.5	24.6	1	18.8	3.82	1.79	1	1.37	4.6	135	253	30.1	2
z776715	Male	35	2019	Clonorchis sinensis	Clonorchis sinensis	Sparganum mansoni			3 months	serum	antibody		Jilin					raw fish		raw fish	praziquantel	3	1	16.9	51	9.8	1	33.7	8.6	1.7	1	5.7	5.23	153	236
z843210	Male	35	2020	Clonorchis sinensis	Clonorchis sinensis				1 month	serum	antibody		Shanghai					Unclean food		Unclean food	praziquantel	1	1	7.8	24.2	43.2	1	21.6	1.9	3.4	1	1.7	4.99	156	250
z737280	Female	35	2018	Clonorchis sinensis	Clonorchis sinensis				0.5 month	serum	antibody		Shanghai	cesarean section				raw fish		raw fish	praziquantel	2	1	11.3	68.2	13.8	1	14.2	7.7	1.6	1	1.6	4.52	134	206
z474528	Male	35	2014	Clonorchis sinensis	Clonorchis sinensis					serum	antibody		Shanghai					raw fish		raw fish	praziquantel	1	1	9.7	53.6	30.1	1	9.2	5.2	2.9	1	0.9	6.68	133	239	284	1
z872449	Female	35	2021	Schistosome	Schistosome				2 years	serum	antibody	Physical examination revealed an enlarged spleen	Shanghai					infected water	infected water		praziquantel	1	1	4.19	50.6	38.7	2	4.5	2.12	1.61	2	0.19	3.78	114	188	738	1
z451391	Male	35	2013	Paragonimiasis	Paragonimiasis	Sparganum mansoni			12 months	serum	antibody		Zhejiang					raw crab		raw crab	praziquantel	6	1	12.4	31.2	17.8	1	42.4	3.9	2.2	1	5.3	4.8	149	191	1360	1
z850179	Female	36	2020	Banded tapeworm	Banded tapeworm					faece	polypide	Insect bodies were found in feces	Shanghai					hot pot		hot pot	praziquantel	1	1	4.08	56.3	32.2	2	3.4	2.3	1.31	2	0.14	3.76	118	185	53.3	2
z631317	Male	36	2017	Plasmodium	Plasmodium					serum	antibody		Shanghai					Working in Africa	Working in Africa		To public health		1	4.79	58.3	24.7	2	0.6	2.8	1.18	2	0.03	3.26	99	46
z309449	Female	36	2010	Toxoplasma gondii	Toxoplasma gondii							Physical examination found toxoplasma antibody positive	Shanghai					raw fish		raw fish and beef	Compound meoxazole tablets，clindamycin，	3	1	6.8	60.9	29.3	2	2.8	4.12	1.98	2	0.19	4.44	136	166
z960904	Male	36	2021	Tapeworm disease and Sparganum mansoni	Tapeworm disease	Sparganum mansoni			2 weeks	faece	polypide		Shanghai					raw fish	raw fish		praziquantel	1	1	7.06	47.6	29.7	1	15.1	3.37	2.09	1	1.06	4.68	144	204	59	2
z724635	Male	37	2018	Sparganum mansoni	Sparganum mansoni				1 month	serum	antibody		Heilongjiang					raw fish		raw fish	praziquantel	3	1	5.8	33.5	28.1	1	29.4	2	1.6	1	1.7	4.76	143	214
z695579	Male	37	2016	Paragonimiasis	Paragonimiasis	Sparganum mansoni			24 months	serum	antibody		Jiangsu					Unclean food		Unclean food	praziquantel	2	1	5.83	49.5	28.3	1	16.7	2.89	1.65	1	0.67	5.37	154	189	66.7	2
z600500	Male	37	2016	Paragonimiasis	Paragonimiasis				18 months	serum	antibody		Jiangxi	epilepsy							praziquantel	3	1	7.21	60.8	21.5	1	13	4.38	1.55	1	0.94	4.67	143	110
z829053	Female	37	2020	Amoeba	Amoeba				2 days	faece	eggs		Shanghai								metronidazole	1		18.57	86.8	10.1	2	0.1	16.13	1.87	2	0.01	4.24	111	245	12	2
z296342	Male	37	2010	Tapeworm disease and Sparganum mansoni	Sparganum mansoni	Tapeworm disease			3 years	serum	antibody	Misdiagnosed as rheumatoid arthritis, chronic urticaria	Shanghai					raw snake flesh		raw snake flesh	praziquantel	1	1	8.2	72.7	21.5	2	1.5	5.95	1.76	2	0.12	4.89	146	289	35	2
z494734	Male	37	2014	Cysticercus	Cysticercus				1 week	serum	antibody		Shanghai								praziquantel	1	1	9.54	61.4	31	2	0.9	5.85	2.96	2	0.09	5.16	160	162
z350115	Male	37	2011	Cysticercus	Cysticercus	Cysticercus			6 months	serum	antibody		Sichuan								albendazole，praziquantel	2	1	7.1	57.2	28.4	1	5.2	4.05	2.01	2	0.37	4.66	141	326
z779280	Female	37	2019	Toxoplasma gondii	Toxoplasma gondii					serum	antibody	Medical examination of pregnant women	Xinjiang					raw fish		raw fish	Compound meoxazole tablets	1	1	4.7	46	45.7	2	1.6	2.2	2.2	2	0.1	4.29	133	186	39.7	2
z787487	Female	38	2019	Schistosome	Schistosome							Physical examination revealed elevated eosinophils	Heilongjiang					raw Shrimp		raw Shrimp	praziquantel	3	1	4.51	57.7	27.2	1	6.1	2.6	1.23	2	0.27	4.1	120	251	21.2	2
z706519	Male	38	2018	Plasmodium	Plasmodium				2 weeks	blood smear	polypide		Jiangsu	prostatitis				Working in Africa	Working in Africa		artemisinin	1	1	9.14	53.7	37.5	2	0.9	4.91	3.43	2	0.08	1.48	46	243	52.7	2
z680060	Female	38	2017	Clonorchis sinensis	Clonorchis sinensis				0.5 month	serum	antibody		Shanghai								praziquantel	1	1	5.47	36.5	51.4	1	5.2	1.99	2.81	2	0.29	4.54	140	225
z736650	Male	38	2016	Sparganum mansoni	Sparganum mansoni				1 month	serum	antibody		Shanghai					travel	travel in Southeast Asia		praziquantel	1	1	7.6	31.6	28	1	33.1	2.4	2.1	1	2.5	4.5	154	229
z670329	Male	38	2017	Blastocystosis hominis	Blastocystosis hominis				2 years	faece	polypide		Shanghai	cesarean section	hysterectomy			raw crab		raw crab	metronidazole	1	1	5.6	49.1	38.3	2	2.5	2.7	2.1	2	0.1	4.8	144	184
z365892	Male	38	2011	Paragonimiasis	Paragonimiasis				1 month	serum	antibody		Zhejiang					raw crab		raw crab	praziquantel	1	1	10.9	19	19.7	2	56.9	2.06	2.14	1	6.17	4.06	141	138	5820	1
z629151	Female	39	2017	Sparganum mansoni	Sparganum mansoni				1 year	serum、cerebrospinal fluid	antibody		Jiangxi								praziquantel	1	1	3.55	62	30.1	2	1.1	2.2	1.07	2	0.04	3.54	99	292
z692905	Female	39	2012	Clonorchis sinensis	Clonorchis sinensis				1 week	serum	antibody	Colleagues tested positive for liver fluke	Shanghai					raw fish		raw fish		1	1	7.31	50.7	30.4	1	13.2	3.72	2.22	1	0.96	3.96	121	289	13.7	2
z570100	Female	39	2018	Blastocystosis hominis	Blastocystosis hominis				1 year	faece	polypide		Shanghai						studying in England		metronidazole	2	1	4.9	21.5	63.5	2	0.8	1	3.1	2	0	3.68	100	213	33.5	2
z463021	Female	39	2013	Cysticercus and Clonorchis sinensis	Cysticercus	Clonorchis sinensis			2 weeks	serum	antibody		Shanghai					Unclean food		Unclean food	praziquantel	3	1	22.68	7.8	10.8	1	78	1.76	2.46	1	17.7	4.23	130	183	42	2
z773077	Female	39	2019	Paragonimiasis	Paragonimiasis				0.5 month	serum	antibody		Zhejiang								praziquantel	1	1	11.3		14.5	1	24.4	6.4		1	2.76
z434091	Male	39	2013	Paragonimiasis and Sparganum mansoni	Paragonimiasis	Sparganum mansoni			1 month	serum	antibody		Zhejiang	fibromatectomy				venison		venison		2	1	9.05	82.3	12.2	2	0.4	7，45	1.1	2	0.04	3.81	114	153	114	2
z662360	Female	39	2017	Cysticercus	Cysticercus					serum	antibody		Zhejiang								albendazolepraziquantel	1	1	9.05	34.7	22.5	1	34.6	3.14	2.04	1	3.13	4.25	117	353
z574079	Female	40	2015	Cysticercus and Sparganum mansoni	Cysticercus	Sparganum mansoni			1 week	serum	antibody		Jiangxi								praziquantel	5	1	4.91	34.6	35	1	25.3	1.7	1.72	1	1.24	4.45	135	305	28.8	2
z411660	Female	40	2011	Clonorchis sinensis	Clonorchis sinensis							Postcholecystectomy	Shanghai					raw fish and shrimp		raw fish and shrimp		2	1	6.7	63.9	29.5	2	0	4.29	1.98	2	0	4.69	137	176
z743524	Female	40	2018	Sparganum mansoni	Sparganum mansoni				3 years	biopsy	pathologic change		Shanghai					bullfrog		raw beefbullfrog	praziquantel	2	1	4.6	51.7	38.7	2	1.8	2.4	1.8	2	0.1	3.57	112	174	11.1	2
z719356	Female	40	2018	Paragonimiasis	Paragonimiasis				5 months	serum	antibody		Zhejiang					raw crab		raw crab	praziquantel	2	1	3.05	51.4	41.4	2	0.1	1.58	1.25	2	0	4.21	114	157	474	1
z371994	Female	40	2011	Paragonimiasis	Paragonimiasis				2.5 months	serum	antibody		Zhejiang					raw Shrimp		raw Shrimp	praziquantel	1	1	5.9	43.4	26.9	1	23.8	2.57	1.6	1	1.41	3.91	119	166
z394892	Male	41	2012	Cysticercus	Cysticercus				1 month	skull CT；serum	imageological change；antibody		Henan	Hypertension							praziquantel	4	1	5.1	57.3	35.6	2	0	2.94	1.83	2	0	4.69	159	177
z693373	Male	41	2018	Sparganum mansoni	Sparganum mansoni				0.5 month	serum	antibody		Liaoning					raw fish		raw fish and bullfrog	praziquantel	2	1	16.27	33.1	18.1	1	43.1	5.38	2.94	1	7.02	5.16	161	249	182	1
z584298	Male	41	2016	Cysticercus and Sparganum mansoni	Cysticercus	Sparganum mansoni			2 weeks	serum	antibody		Shanghai					raw fish		raw fish	praziquantel	2	1	10.01	47	32.4	1	14.7	4.71	3.24	1	1.47	4.58	147	271	180	1
z949587	Male	41	2021	Clonorchis sinensis	Clonorchis sinensis				1 month	serum	antibody		Shanghai					raw fish	raw fish		praziquantel	1	1	5.3	32.8	45.2	1	15.2	1.7	2.4	2	0.8	4.32	137	266	86.3	2
z844656	Female	42	2020	Sparganum mansoni	Sparganum mansoni				12 years	serum	antibody		Jiangxi					infected water	infected water		praziquantel	1	1	1.18	44.1	40.3	2	0.4	0.52	0.48	2	0	3.95	119	163	63.2	2
z608781	Male	42	2016	Cysticercus and Trichina	Cysticercus	Trichina			1 month	serum	antibody		Jiangxi					travel	travel in Africa		albendazole	1	1	10.85	35.4	23.2	1	37	3.84	2.52	1	4.01	4.14	130	182	1290	1
z466704	Male	42	2018	Paragonimiasis	Paragonimiasis				20 days	serum	antibody		Shanghai								praziquantel	1	1	13.9	22.1	17.1	1	55.6	3.1	2.4	1	7.7	4.62	132	229
z662183	Male	42	2017	Paragonimiasis	Paragonimiasis				1 month	serum	antibody		Shanghai					raw crab		raw crab	praziquantel	2	1	6.17	44.7	41.9	1	6.8	2.76	2.59	2	0.42	4.89	145	184	957	1
z641196	Female	42	2016	Paragonimiasis	Paragonimiasis				1 month	serum	antibody		Shanghai	chronic atrophic gastritis	Hepatitis A			raw Shrimpcrab	raw Shrimpcrab		praziquantel	5	1	11.58	33.5	24.5	1	35.6	3.88	2.84	1	4.12	4.07	128	255	65.2	2
z691400	Male	42	2018	Clonorchis sinensis	Clonorchis sinensis				1.5 months	serum	antibody		Shanghai					raw fish		raw fish	praziquantel	1	1	9.6	53.5	8.7	1	33.1	5.14	0.84	1	3.18	4.96	146	154	135	2
z870970	Male	42	2021	Clonorchis sinensis	Clonorchis sinensis	Sparganum mansoni			1 month	serum	antibody		Shanghai					raw fish	raw fish		praziquantel	1	1	7.04	56.8	34.1	2	4.4	4	2.4	2	0.31	5.35	154	269
z471457	Female	42	2013	Paragonimiasis	Paragonimiasis				0.5 month	serum	antibody		Zhejiang					raw Shrimpcrab		raw Shrimpcrab	praziquantel	1	1	16.17	5.4	11.9	1	79.3	0.88	1.92	1	12.83	3.94	127	230
z450686	Female	42	2013	Paragonimiasis	Paragonimiasis				0.5 month	serum	antibody		Zhejiang					raw crabclam		raw crabclam	praziquantel	3	1	9.2	26.9	16.8	1	51.5	2.5	1.5	1	4.7	3.88	122	215	493	1
z469675	Male	42	2013	Clonorchis sinensis and Paragonimiasis and Schistosome	Clonorchis sinensis	Schistosome	Paragonimiasis		1 month	serum	antibody		Zhejiang					infected water	infected water		praziquantel，albendazole	5	1	14.8	21.4	21.3	1	54	3.17	3.16	1	8.01	4.2	142	241
z474001	Male	42	2013	Cysticercus	Cysticercus				3 years	serum	antibody		Zhejiang					pangolin and crocodile		pangolin and crocodile in Africa	albendazole，praziquantel	2	1	11.2	33.9	18，4	1	41.2	3.8	2.1	1	4.6	4.41	140	228	6670	1
z393129	Male	42	2012	Cysticercus	Cysticercus				6 months	biopsy	found Cysticercus		Zhejiang					snake gall		snake gall	praziquantel	1		5.88	46.4	39.1	1	5.3	2.73	2.3	2	0.31	4.5	157	169
z668813	Male	42	2017	Plasmodium	Plasmodium							Previous malaria infection	Zhejiang					Working in Africa	Working in Africa		artemisinin	3	1	6.7	64.4	21.8	2	0.3	4.3	1.5	2	0	4.08	128	96	58.8	2
z733374	Male	43	2018	Plasmodium	Plasmodium				1 month	etiology			Anhui					Working in Africa	Working in Africa		artesunate	1		2.78	74.7	19.1	2	0.1	2.07	0.53	2	0	2.41	69	97
z478623	Male	43	2014	Cysticercus （intracranial infection）	Cysticercus （intracranial infection）				2 years	serum	antibody		Guizhou								praziquantel	2	1	6	59.9	26.9	2	1	3.6	1.6	2	0.1	4.94	135	185	483	1
z599137	Male	43	2016	Metacercaria mansonii and tapeworm disease	Tapeworm disease					faece	polypide		Heilongjiang					raw fish		raw fish and mutton	praziquantel	1	1	3.8	44.4	39.5	2	4.7	1.7	1.5	2	0.2	4.58	142	190
z661262	Male	43	2017	Clonorchis sinensis	Clonorchis sinensis				2 months	serum	antibody		Jiangsu								praziquantel	3	1	13.1	77	13.6	2	0.8	10.1	1.8	2	0.1	4.83	137	346	24.2	2
z844819	Male	43	2020	Clonorchis sinensis	Clonorchis sinensis	Sparganum mansoni			2 months	serum	antibody							raw fish		raw fish， mutton and beef	praziquantel	1	1	7.42	37.4	49.7	1	6.5	2.78	3.69	2	0.48	4.77	151	250	51.3	2
z696159	Female	43	2018	Paragonimiasis	Paragonimiasis				1.5 months	serum	antibody		Zhejiang					raw fishshrimp		raw fishshrimp	praziquantel	4	1	5.89	63.5	30	2	1.1	3.73	1.77	2	0.07	3.69	102	206	24.4	2
z749839	Male	44	2019	Sparganum mansoni	Sparganum mansoni				3 months	serum	antibody		Guangxi	metachysis				raw fish		raw fish	praziquantel	4	1	9.66	16.4	14.7	1	66.8	1.58	1.42	1	6.24	5.22	110	177	12.1	2
z627504	Male	44	2016	Clonorchis sinensis	Clonorchis sinensis				1 month	serum	antibody		Jiangsu								praziquantel	1	1	5.5	42.8	43.8	1	6.4	2.39	2.45	2	0.36	4.7	143	197
z386887	Male	44	2014	Cysticercus	Cysticercus				2 weeks	serum	antibody		Shanghai					raw Shrimp		raw Shrimp	praziquantel	3	1	8.3	45.3	23.2	1	27.2	3.75	1.92	1	2.25	4.27	131	310
z680769	Female	44	2017	Hydatid disease	Hydatid disease				1 week	serum	antibody		Zhejiang					travel	travel in Cambodia and pet（dog）		albendazole	1	1	6	32.7	29.4	1	31.2	1.9	1.8	1	1.9	4.01	127	171
z733407	Female	45	2018	Schistosome	Schistosome				20 years	serum	antibody		Anhui								praziquantel	1	1	5.5	54.6	31.1	1	6.2	3	1.71	2	0.34	3.99	121	191
z679909	Male	45	2017	Paragonimiasis	Paragonimiasis				4 months	serum	antibody		Guizhou					raw crab		raw crab，beef and pork	praziquantel	5	1	6.14	58.6	30.3	1	5.2	3.6	1.86	2	0.32	4.67	150	197	1180	1
z692064	Female	45	2020	Clonorchis sinensis	Clonorchis sinensis					serum	antibody	Colleagues tested positive for liver fluke	Shanghai					raw fish		raw fish 3 months ago	praziquantel	1	1	8.8	37.6	21.1	1	35.7	3.3	1.8	1	3.1	4.56	137	307	<5.0	2
z696077	Female	45	2018	Schistosome	Schistosome					serum	antibody		Shanghai						travel in Chongming island		praziquantel	1	1	4.4	47.8	41.2	2	3.4	2.1	1.8	2	0.1	4.76	129	200
z553984	Male	45	2015	Cysticercus and Toxoplasma gondii	Cysticercus	Toxoplasma gondii			3 years	serum	antibody		Sichuan					Working in Africa			praziquantel	2	1	10	32.1	17.4	1	44.5	3.2	1.7	1	4.5	4.87	137	180	3720	1
z601788	Male	46	2016	Cysticercus	Cysticercus				1 week	serum	antibody		Shanghai					seafood		raw seafood	praziquantel	2	1	4.64	65.5	23.7	2	3.7	3.04	1.1	2	0.17	4.75	144	275
z661329	Male	46	2017	Plasmodium	Plasmodium				4 days	blood smear	polypide		Shanghai					Working in Africa	Working in Africa		artemisinin	1	1	3.93	78.1	16.8	2	0.5	3.07	0.66	2	0.02	4.92	150	22	196	1
z646925	Male	46	2017	Plasmodium	Plasmodium				1 day	blood smear	polypide		Shanghai					Working in Africa	Working in Africa		artemether/artemisinin/primaquine	1	1	13.55	75.6	16.2	2	1.7	10.24	2.2	2	0.23	4.23	138	255
z593237	Female	47	2016	Sparganum mansoni	Sparganum mansoni				10 years	serum	antibody	The disease has been neglected for 10 years	Anhui								praziquantel	1	1	3	37.6	46.3	1	8.7	1.13	1.39	2	0.26	4.24	120	173	111	1
z801984	Female	47	2019	Clonorchis sinensis	Clonorchis sinensis				1 week	serum	antibody		Heilongjiang	appendicectomy				raw fish		raw fish	praziquantel	2	1	9.31	56.2	22.6	1	12.1	5.23	2.1	1	1.13	4.38	133	165
z534154	Male	47	2015	Cysticercus	Cysticercus					biopsy	polypide	Physical examination found neck nodules more than 8 years ago	Jiangsu								praziquantel	2		7.6	67.4	21.1	2	0.9	5.1	1.6	2	0.1	4.51	140	191
z559730	Male	47	2015	Lyme disease	Lyme disease					serum	antibody		America					travel	2 weeks back to Shanghai from Boston		doxycycline100mg,bid,	2 weeks	1	8.59	67.2	23.1	2	1.6	5.77	1.98	2	0.02	4.36	138	254	68.9	2
z362907	Male	47	2011	Paragonimiasis and Sparganum mansoni	Paragonimiasis	Sparganum mansoni			3 months	serum	antibody		Chongqing							raw snake flesh	pathients left hpspital without cure		1	7.8	37.1	28	1	27.4	2.91	2.19	1	2.15	4.14	126	253	3650	1
z549414	Male	48	2016	Cysticercus	Cysticercus					skull CT/MRI；serum	imageological change；antibody		Anhui								praziquantel	2	1	7.88	64	29.3	2	1.4	5.04	2.31	2	0.11	4.89	151	239	142	1
z445944	Female	48	2013	Sparganum mansoni （intracranial infection）	Sparganum mansoni（intracranial infection）					cerebrospinal fluid	antibody		Guangdong								praziquantel	4	1	6.8	53.2	31.9	2	2.6	3.6	2.2	2	0.2	4.11	126	184	191	1
z565264	Male	48	2015	Clonorchis sinensis	Clonorchis sinensis					serum	antibody		Shanghai						Raw seafood 1 month ago		praziquantel	2	1	12.16	57.4	9.8	1	24.6	6.98	1.19	1	2.99	4.88	151	208
z946483	Female	48	2021	Clonorchis sinensis	Clonorchis sinensis				2 months	serum	antibody		Shanghai					raw fish	raw fish	raw fish	praziquantel	1	1	11.4	11.3	17.4	1	67	1.28	1.98	1	7.64	4.39	128	180	6.4	2
z946483	Female	48	2021	Clonorchis sinensis	Clonorchis sinensis				2 months	serum	antibody		Shanghai					raw fish	raw fish		praziquantel	1	1	4.69	51.3	29.5	1	13.2	2.41	1.38	1	0.62	4.2	125	174	<4.5	2
z724318	Male	48	2018	Paragonimiasis	Paragonimiasis				3 months	serum	antibody		Zhejiang	metachysis							praziquantel	3	1	9.93	68	23.1	2	1.8	6.76	2.29	2	0.17	4.25	130	215	9510	1
z595237	Female	48	2016	Paragonimiasis	Paragonimiasis				2 months	serum	antibody		Zhejiang					raw crab		raw crab	praziquantel	1	1	8.63	61.1	19.6	1	14.6	5.27	1.69	1	1.26	3.76	114	221
z773141	Male	48	2019	Paragonimiasis and Cysticercus (intracranial infection) and Hydatid and Sparganum mansoni	Paragonimiasis	Cysticercus (intracranial infection)	Hydatid	Sparganum mansoni	8 months	serum	antibody		Zhejiang								praziquantel，albendazole		1	4.97	56.3	33.4	2	0.3	2.8	1.66	2	0.01	4.85	148	234	106	2
z492029	Male	48	2014	Toxoplasma gondii	Toxoplasma gondii				3 months	serum	antibody		Zhejiang								Cotrimoxazole	1	1	6.4	58.3	30.2	2	2.9	3.7	1.9	2	0.2	4.67	152	242
z742586	Male	48	2018	Sparganum mansoni	Sparganum mansoni				1 month	serum	antibody	Misdiagnosed as pneumonia	Zhejiang					raw snake flesh		raw snake flesh	praziquantel	2	1	6.9	74.3	18.7	2	1.2	5.1	1.3	2	0.1	4.41	147	171
z675367	Male	49		Paragonimiasis	Paragonimiasis				24 months	serum	antibody		Guizhou					field work		field work and raw fish	praziquantel	2	1	5.3	43.7	33.3	1	13.1	2.3	1.8	1	0.7	4.29	139	171	87.3	2
z691909	Female	49	2018	Cysticercus	Cysticercus				1 month	serum	antibody		Henan	cholecystectomy				Aquatic products business		Aquatic products business in Shanghai，	praziquantel	1	1	6.22	68.7	20	2	1.5	4.28	1.24	2	0.09	4.59	125	229
z400439	Female	49	2012	Paragonimiasis	Paragonimiasis				1 month	serum	antibody		Heilongjiang	pneumonia	bronchial asthma			Japanese Food		raw seafood（Japanese Food）	praziquantel	4	1	9.7	39.1	17.9	1	37.2	3.78	1.73	1	3.59	3.49	115	288	1460	1
z514118	Male	49	2014	Tsutsugamushi disease	Tsutsugamushi disease							Not confirmed	Jiangsu						Fish in outskirts		levofloxacin	1	2	7，93	48.1	39.6	2	1.6	3.81	3.14	2	0.13	4.78	138	362	317	1
z803149	Male	49	2019	Cysticercus	Cysticercus				2 weeks			Physical examination revealed elevated eosinophils	Jiangsu					raw fish		raw fish	praziquantel	2	1	7.61	31.3	20.2	1	42.3	2.38	1.54	1	3.22	4.88	150	198	20.7	2
z713360	Female	49	2018	Clonorchis sinensis	Clonorchis sinensis				0.5 month	serum	antibody		Shanghai	cholecystitis				Japanese Food		Japanese Food and raw food	praziquantel	3	1	4.67	39.9	34	1	17.8	1.86	1.59	1	0.83	4.82	151	322
z707264	Male	49	2018	Sparganum mansoni	Sparganum mansoni				1 week	serum	antibody		Shanghai								praziquantel	3	1	5.36	48.5	35.1	1	7.7	2.6	1.89	2	0.41	5，12	154	188
z586146	Female	49	2016	Paragonimiasis	Paragonimiasis				2.5 months	serum	antibody		Zhejiang					raw fishshrimp		raw fish and shrimp seafood	praziquantel	1	1	4.78	41.7	43.9	1	6.1	1.99	2.1	2	0.29	4.04	123	242	1420	1
z775297	Male	49	2020	Paragonimiasis	Paragonimiasis				6 months	serum	antibody		Zhejiang					raw Shrimpcrab		raw Shrimpcrab tap water	praziquantel	1	1	9.44	16.3	15	1	64.5	1.54	1.42	1	6.09	4.7	156	191
z521115	Female	49	2014	Hydatid disease and Schistosom and Sparganum mansoni	Hydatid disease	Schistosome	Sparganum mansoni		4 months	serum	antibody		Zhejiang								praziquantel	9	1	7.7	21.7	32	1	40，1	1.7	2.5	1	3.1	4.31	126	167	12200	1
z724809	Male	49	2018	Hydatid	Hydatid				3 months	serum	antibody		Chongqing							meat of dog and mutton	albendazole	1	1	6.3	52.7	26.3	1	13.1	3.33	1.66	1	0.82	4.86	157	161	235	1
z278966	Female	50	2010	Cysticercus	Cysticercus				2 weeks	biopsy	found Cysticercus		Anhui								praziquantel	2	1	7.8	57.5	31.6	2	3.5	4.5	2.47	2	0.28	4.12	129	337
z567921	Male	50	2019	Cysticercus	Cysticercus				1 month	serum	antibody		Anhui								praziquantel	1	1	6.1	73.9	17.4	2	0.5	4.5	1.1	2	0	4.47	141	136	68.9	2
z376493	Male	50	2012	Plasmodium	Plasmodium				4 days	blood smear	polypide		Anhui					travel	travel in Africa		artesunate	2	1	6.1	81.1	10.5	2	0	4.95	0.64	2	0	4.9	145	31
z747152	Female	50	2018	Schistosome	Schistosome				1 year	serum	antibody		Jiangsu								praziquantel	1	1	4.94	51.9	19.4	1	17.2	2.58	0.96	1	0.85	4.75	138	128
z761498	Male	50	2017	Sparganum mansoni	Sparganum mansoni				1 month	serum	antibody		Shanghai					raw fish		raw fish	praziquantel	3	1	15.57	17.9	21.1	1	57.1	2.78	3.28	1	8.89	5.09	163	269	64.5	2
z566278	Male	50	2015	Hydatid and Cysticercus and Sparganum mansoni	Hydatid	Cysticercus	Sparganum mansoni		15 years	serum	antibody	Abdominal mass was found 15 years ago	Zhejiang								praziquantel	1	1	2.91	44.8	38.1	1	6.5	1.3	1.11	2	0.19	4.29	127	79	5490	1
z775913	Male	50	2019	Paragonimiasis	Paragonimiasis				1 month	hydrothorax	antibody		Zhejiang					fishery			praziquantel	4	1	7.44	55.9	20	1	15.4	4.17	1.48	1	1.15	4，38	140	290	1580	1
z649797	Female	50	2017	Paragonimiasis	Paragonimiasis				9 months	serum	antibody		Zhejiang								praziquantel	3	1	7.13	46.1	22.7	1	27.3	3.28	1.62	1	1.95	3.85	118	251
z697144	Male	50	2018	Sparganum mansoni	Sparganum mansoni				1 year	serum	antibody	The onset of disease for 1 year was not paid attention to	Zhejiang					raw fish		raw fish	praziquantel	2	1	5.1	67.7	21.6	1	5.2	3.4	1.1	2	0.3	4.82	155	187
z465665	Male	50	2019	Cysticercus	Cysticercus					serum	antibody		Zhejiang	Hypertension							praziquantel	4	1	11.7	38.4	11.7	1	44.1	4.5	1.38	1	5.18	4.91	141	243
z449801	Male	50	2013	Cysticercus and Paragonimiasis and Sparganum mansoni	Cysticercus	Paragonimiasis	Sparganum mansoni		1 year	serum	antibody		Zhejiang					Working in Africa	Working in Africa		praziquantel	8	1	17.4	18.5	15.6	1	63.3	3.21	2.72	1	11.01	4.61	137	249	4910	1
z598250	Female	51	2016	Sparganum mansoni	Sparganum mansoni				11 year	serum	antibody	Misdiagnosis: rheumatoid arthritis, blood system diseases	Anhui								praziquantel	3	1	10.74	43.5	16.5	1	37.5	4.67	1.77	1	4.03	4.27	136	197	609	1
z715794	Male	51	2018	Clonorchis sinensis and Cysticercus	Clonorchis sinensis	Cysticercus			2 months	serum	antibody		Heilongjiang	Shoulder surgery							praziquantel	2	1	5.32	56.6	37.6	2	0.5	3.01	1.99	2	0.03	4.71	140	234
z571606	Male	51	2015	Sparganum mansoni	Sparganum mansoni				1 week	serum	antibody		Shanghai					raw snake flesh		raw snake flesh and beef	praziquantel	5	1	8.06	44.3	19.6	1	28.9	3.57	1.58	1	2.33	4.59	130	321
z782319	Male	51	2019	Sparganum mansoni	Sparganum mansoni				1 month	serum	antibody		Shanghai					raw fish		raw fish in Guangzhou	praziquantel	2	1	5.48	61	26.4	1	7.3	3.34	1.45	2	0.4	4.63	146	183	124	2
z255206	Male	51	2010	Cysticercus	Cysticercus				2 months	serum	antibody		Shanghai								praziquantel	4	1		39	30	1	26					4.97	152	176
z478532	Male	51	2014	Sparganum mansoni （intracranial infection）and Cysticercus	Cysticercus	Sparganum mansoni			5 days	skull CT；serum	imageological change；antibody		Zhejiang								praziquantel	4	1	6.2	69.1	20.1	2	1.8	4.3	1.3	2	0.1	4.62	149	234	20.3	2
z762841	Female	52	2019	Sparganum mansoni	Sparganum mansoni				3 years	biopsy	polypide and antibody		Anhui	Diabetes	fatty liver						praziquantel	2	1	5.15	39.3	51.3	2	4	2.02	2.64	2	0.21	4.45	134	238
z802403	Female	52	2011	Cysticercus （intracranial infection）	Cysticercus				1 year	serum	antibody		Henan					raw fish		raw fish travel in Fujian	praziquantel	6	1	4.1	23.3	38.4	1	28.9	1	1.6	1	1.2	4.29	137	167
z668254	Male	52	2017	Paragonimiasis	Paragonimiasis				10 months	serum	antibody		Jiangxi					raw Shrimpcrab		raw Shrimp and crab	praziquantel	4	1	8.8	37.3	16.3	1	40.5	3.29	1.43	1	3.56	5.29	113	271	5500	1
z448830	Male	52	2012	Paragonimiasis	Paragonimiasis				6 months	serum	antibody		Shanghai								praziquantel	2	1	8.9	56.6	20.8	1	12.4	5，1	1.9	1	1.1	5.13	158	196
z605411	Female	52	2016	Sparganum mansoni	Sparganum mansoni							Physical examination found Sparganum Mansoni antibody positive	Shanghai					raw fish		raw fish			1	8.87	29.5	39.5	1	24.8	2.62	3.5	1	2.2	4.82	129	237
z547401	Female	52	2015	Cysticercus and Toxoplasma gondii	Cysticercus	Toxoplasma gondii			3 years	serum	antibody		Shanghai					Half cooked beef	Half cooked beef	Half cooked beef, grow in Japan	Untreated		1	7.7	40.1	42.3	1	7.8	3.1	3.3	1	0.6	3.84	127	267	497	1
z612555	Male	52	2016	Toxoplasma gondii	Toxoplasma gondii								Zhejiang								levofloxacin	1	1	5.23	57.8	32.1	2	1.1	3.02	1.68	2	0.06	4.71	124	299	1930	1
z312256	Male	52	2010	Tsutsugamushi disease	Tsutsugamushi disease				1 month			Not confirmed	Zhejiang						field operation 2 wekks ago		doxycycline，chloramphenicol，	1	2	5.2	36.3	52.3	2	0.2	1.87	2.69	2	0.01	4.45	123	78	59	2
z617128	Female	53	2016	Paragonimiasis	Paragonimiasis				16 months	serum	antibody		Anhui						liver in Yunnan 10years ago		praziquantel	1	1	9.7	26.9	13.6	1	55.3	2.6	1.3	1	5.4	4.68	135	124	1260	1
z341511	Female	53	2014	Paragonimiasis	Paragonimiasis				10 months	serum	antibody	The first symptoms were a rash with sore joints misdiagnosed as "urticaria."	Jiangsu	gastrohelcosis	pneumothorax						praziquantel	1	1	5.2	39.5	24.1	1	27	2.7	1.26	1	1.41	4.32	129	206	17	2
z674483	Male	53	2016	Sparganum mansoni	Sparganum mansoni				1 week	serum	antibody	Physical examination revealed elevated eosinophils	Jiangsu								praziquantel	2	1	5.2	42.2	29.6	1	21.4	2.2	1.5	1	1.1	5	161	127	147	2
z482633	Male	53	2017	Clonorchis sinensis	Clonorchis sinensis				1 month	serum	antibody		Shanghai					Unclean food		Unclean food (seafood)	praziquantel	1	1	5.8	44.3	40.8	1	8.2	2.6	2.4	1	0.5	4.09	1133	133
z644359	Female	53	2017	Cysticercus	Cysticercus				8 months	serum	antibody		Shanghai								praziquantel	1	1	5.96	49.9	42.4	2	1.9	2.97	2.53	2	0.11	4.34	131	131	<5	2
z551373	Female	53	2015	Schistosoma japonicum katsurada	Schistosome							History of schistosomiasis cirrhosis	Shanghai								praziquantel	1	1	6.7	63.3	28.7	2	1.3	4.3	1.9	2	0.1	4.71	138	278
z862233	Female	53	2020	Clonorchis sinensis	Clonorchis sinensis				2 weeks	serum	antibody		Shanghai					raw fish	raw fish		praziquantel	1	1	5.81	55.8	33.3	1	5.2	3.24	1.93	2	0.3	4.37	128	189
z623700	Male	54	2016	Paragonimiasis	Paragonimiasis				2 months	serum	antibody		Guizhou	myoma of uterus	Hypertension			raw crab		raw crab	praziquantel	1	1	13.09	42.3	14	1	35.3	5.54	1.83	1	4.62	5.22	158	167	9100	1
z569181	Male	54	2015	Cysticercus	Cysticercus				3 years	serum	antibody		Shanghai										1	5.99	49.1	28	1	14.9	2.94	1.68	1	0.89	5.04	148	164	31.6	2
z554146	Male	55	2015	Cysticercus	Cysticercus				1 month	serum	antibody		Jiangsu	Teratoma resection	hysteromyomectomy						praziquantel	2	1	4.5	66.9	25.4	2	1.5	3	1.1	2	0.1	4.27	144	44	15.4	2
z499051	Male	55	2020	Clonorchis sinensis and Sparganum mansoni	Clonorchis sinensis	Sparganum mansoni			1 month	serum	antibody		Jiangxi								praziquantel	1	1	25.8	7.2	10.3	1	78.7	1.9	2.7	1	20.3	4.7	135	262	76.4	2
z463666	Female	55	2016	Paragonimiasis	Paragonimiasis				2 months	serum	antibody		Shanghai					raw crab		raw crab in japan	praziquantel	2	1	6.4	62.5	23.1	1	9.3	4	1.5	1	0.6	3.76	125	210
z513033	Male	55	2014	Clonorchis sinensis	Clonorchis sinensis				1 month	serum	antibody		Shanghai	cholecystectomy	choledocholithiasis			Fresh food		Fresh food	praziquantel	2	1	6.6	26.5	23.2	1	44.5	1.8	1.5	1	3	4.07	129	130
z409970	Female	55	2016	Paragonimiasis	Paragonimiasis				8 months	serum	antibody		Shanghai	Hepatitis A							praziquantel	1	1	8.2	35.7	28.3	1	28.7	2.93	2.32	1	2.36	4.44	131	185
z301526	Male	55	2010	Sparganum mansoni（Intracranial infection）	Sparganum mansoni（Intracranial infection）				10 years	skull MRI；serum	imageological change；antibody		Zhejiang								praziquantel	3	1	6.6	41.5	48.2	2	1.9	2.75	3.19	2	0.13	4.79	159	235
z705275	Male	56	2018	Clonorchis sinensis	Clonorchis sinensis							History of cirrhosis	Anhui	tonsillectomy	cesarean，Breast augmentation	joint prosthesis		field snail	infected with parasites	field snail	praziquantel	2	1	7.26	60.6	25.1	1	8.7	4.39	1.82	1	0.63	5.46	168	233	85.2	2
z396548	Female	56	2012	Paragonimiasis	Paragonimiasis				5 months	serum	antibody		Shanghai	nettle-rash	Excision of mixed tumor of mandibular gland						praziquantel	2	1	8.44	39.1	34.2	1	23.6	3.3	2.89	1	1.99	4.3	126	206
z627186	Male	57	2016	Clonorchis sinensis	Clonorchis sinensis				1 month	serum	antibody		Hainan					Unclean food		infected water and Unclean food	praziquantel	1	1	5.32	26.2	39.7	1	27.9	1.4	2.11	1	1.48	4.43	129	181	87.8	2
z626421	Male	57	2016	Sparganum mansoni	Sparganum mansoni				30 years	serum	antibody	Recurrent systemic pain for more than 30 years without systematic treatment	Shandong								praziquantel	3	1	6.41	46.6	45.4	2	2.3	2.99	2.01	2	0.15	4.67	127	200	233	1
z717300	Female	57	2018	Paragonimiasis	Paragonimiasis				6 months	serum	antibody		Shanghai					travel	travel in Vietnam		praziquantel	3	1	9.98	19.2	25.1	1	49.3	1.92	2.5	1	4.92	3.97	126	227
z467409	Male	57	2019	Paragonimiasis	Paragonimiasis				1 week	serum	antibody		Shanghai								praziquantel	2	1	6.8	51.4	22.5	1	17.9	3.48	1.52	1	1.22	4.26	123	205	5430	1
z798281	Female	57	2019	Clonorchis sinensis	Clonorchis sinensis				1 month	serum	antibody		Shanghai								praziquantel	3	1	7.28	52.8	28.6	1	6.3	3.84	2.08	2	0.46	4.16	132	213
z726139	Male	57	2018	Sparganum mansoni and Cysticercus	Sparganum mansoni	Cysticercus			3 months	serum	antibody		Zhejiang					Working in Africa	Working in Africa		albendazolepraziquantel	3	1	5.2	65.8	25.2	2	0.9	3.4	1.3	2	0	3.79	131	128
z415931	Female	58	2012	Cysticercus	Cysticercus							Physical examination revealed elevated eosinophils	Fujian					infected water		infected water	praziquantel	1	1	7.6	48.2	33.9	1	11.9	3.67	2.58	1	0.91	4.34	129	262	178	1
z711873	Female	58	2018	Cysticercus	Cysticercus							Cysticercus was found positive for 20 years	Henan	Hypertension							praziquantel	3	1	5.6	66.4	24.8	2	2.9	3.72	1.39	2	0.16	3.84	117	153	74.6	2
z623775	Male	58	2016	Sparganum mansoni	Sparganum mansoni					serum	antibody		Jiangxi	coronary heart disease							praziquantel	1	1	17.69	16.5	10.1	1	68.2	2.92	1.79	1	12.06	3.14	95	555	7930	1
z675128	Male	58	2017	Clonorchis sinensis	Clonorchis sinensis				1 month	serum	antibody		Shanghai								praziquantel	2	1	5.3	48.4	25.2	1	18.2	2.6	1.3	1	1	4.73	154	142	2970	1
z481145	Male	58	2014	Sparganum mansoni and Toxoplasma gondii	Sparganum mansoni	Toxoplasma gondii			6 months	serum	antibody		Zhejiang					raw Shrimpcrab		raw Shrimp and crab	praziquantel	2	1	9.3	61	15.3	1	15.7	5.7	1.4	1	1.5	3.9	123	431
z612052	Female	59	2016	Paragonimiasis	Paragonimiasis				2 months	serum	antibody		Jilin								praziquantel	1	1	5.2	47.8	43.7	2	0.9	2.47	2.26	2	0.04	4.1	121	239	33.2	2
z335391	Male	59	2011	Sparganum mansoni	Sparganum mansoni				0.5 month	biopsy	polypide；antibody		Shanghai						be on a business trip		praziquantel	1	1	4.7	38.3	49.8	2	1	1.8	2.35	2	0.05	5.21	158	147
z372958	Male	60	2011	Cysticercus（intracranial infection）	Cysticercus（intracranial infection）				1 month	serum	antibody		Fujian								praziquantel	1	1	7.5	56.6	19.4	1	16.8	4.23	1.45	1	1.25	3.66	110	209	356	1
z627757	Male	60	2016	Clonorchis sinensis	Clonorchis sinensis				2 months	serum	antibody		Shanghai	metachysis				raw fish		raw fish	Untreated	0	1	7.12	49.7	17.4	1	20.8	3.54	1.24	1	1.48	4.71	136	317
z371328	Female	60	2011	Cysticercus （intracranial infection）	Cysticercus （intracranial infection）				1 month	serum	antibody		Sichuan								praziquantel	5	1	4.5	45.8	28.8	1	16.7	2.07	1.3	1	0.76	3.59	118	113	1910	1
z482002	Male	61	2014	Cysticercus	Cysticercus				1 month	cerebrospinal fluid	antibody		Anhui					field snail		field snail	praziquantel	2	1	8.2	70.9	22.1	2	0.2	5.8	1.8	2	0	4.03	127	231
z656212	Female	61	2017	Paragonimiasis	Paragonimiasis				1.5 months	serum	antibody		Shanghai					raw crab		raw crab in japan	praziquantel	3	1	9.07	17.5	28.1	1	51.9	1.58	2.55	1	4.71	4	116	224	324	2
z734866	Female	62	2018	Sparganum mansoni	Sparganum mansoni				2 months	biopsy	polypide		Anhui						Cat		praziquantel	1	1	6.06	49.2	42	2	1.6	2.99	2.54	2	0.1	3.92	121	280	77.3	2
z513939	Male	62	2014	Cysticercus	Cysticercus					serum	antibody		Henan					infected water	infected water		praziquantel	6	1	7.3	47.1	30.8	1	15.6	3.4	2.2	1	1.1	4.61	145	132	927	1
z655218	Male	62	2017	Clonorchis sinensis	Clonorchis sinensis				0.5 month	serum	antibody		Jilin	coronary heart disease	cholecystectomy						praziquantel	3	1	6.1	30.7	42.1	1	11	1.9	2.6	1	0.7	3.87	135	218
z638806	Male	62	2017	Sparganum mansoni（intracranial infection）	Sparganum mansoni（intracranial infection）				2 weeks	serum	antibody		Jiangxi	metachysis	Breast cancer surgery	Thyroid tumor surgery	ovariocystectomy	bullfrog		bullfrog and aquatic animal	praziquantel	5	1	6.1	56.2	25.5	1	10.9	3.4	1.6	1	0.7	4.22	135	181
z482843	Male	62	2014	Cysticercus	Cysticercus				1 month	serum	antibody		Zhejiang								praziquantel	3	1	2.9	54.4	32.7	2	0.3	1.6	1	2	0	3.22	106	115	42.1	2
z487533	Male	62	2014	Cysticercus and toxoplasma gondii	Cysticercus	Toxoplasma gondii			6 years	serum	antibody		Zhejiang					raw seafood		raw seafood and beef	praziquantel	3	1	7.5	47	33.7	1	9.5	3.5	2.5	1	0.7	4.22	132	242
z703192	Female	63	2018	Clonorchis sinensis	Clonorchis sinensis							Family members tested positive for liver fluke	Jiangsu	cholecystectomy	Hypertension and nephritis	retinitis	Hepatic cystectomy				praziquantel	1	1	6.56	56.6	34.8	2	1.6	3.72	2.28	2	0.1	4.11	126	235	40.6	2
z482876	Male	63	2014	Cysticercus（intracranial infection）	Cysticercus							Cysticercus disease was diagnosed 35 years ago	Shanghai	Hypertension							praziquantel	1	1	6.3	47.6	33.7	1	8.4	3	2.1	1	0.5	3.96	125	220
z291982	Male	63	2021	Clonorchis sinensis	Clonorchis sinensis				2 months	serum	antibody		Shanghai					raw fish	raw fish	raw fish	praziquantel	1	1	10.96	17.8	18.8	1	58.9	1.95	2.07	1	6.46	4.74	142	178	154	2
z366459	Female	63	2011	Paragonimiasis	Paragonimiasis				1 month	serum	antibody		Zhejiang	Phthisis	Chronic Gastritis	appendicectomy	cholecystectomy	raw crab		raw crab		1	1	12.2	16.8	12.5	1	66	2.05	1.53	1	8.06	3.75	122	171	2720	1
z850364	Female	64	2020	Sparganum mansoni	Sparganum mansoni				1 month	serum；biopsy	antibody；polypide		Shanghai	Hepatitis B					Overdue milk		praziquantel	1	1	6.93	61.2	31.5	2	1.8	4.25	2.18	2	0.12	3.48	117	180
z452664	Female	64	2013	Sparganum mansoni	Sparganum mansoni				5 months	serum	antibody		Shanghai	cholecystectomy	Breast cancer surgery	hysterectomy and oophorectomy		raw fish		raw fish	praziquantel	2	1	5.7	50.8	28.1	1	10.2	2.9	1.6	1	0.6	3.87	119	124
z593533	Male	65	2019	Cysticercus（intracranial infection） and Sparganum mansoni and Hydatids	Sparganum mansoni	Hydatids	Cysticercus			skull CT			Anhui	Hepatitis B				raw pork		raw pork	praziquantel	1	1	4.29	44	32.2	1	13.8	1.89	1.38	1	0.59	4.11	139	185	8.1	2
z398208	Female	65	2012	Cysticercus and Sparganum mansoni	Cysticercus	Sparganum mansoni			1 year	serum	antibody		Shanghai					infected water		infected water	praziquantel	2	1	4.5	41.8	38.2	1	11.8	1.88	1.72	1	0.53	3.94	120	180	64.5	2
z709113	Female	65	2014	Trichina and Paragonimiasis and Sparganum mansoni	Trichina	Paragonimiasis	Sparganum mansoni		2 weeks	serum	antibody		Zhejiang								praziquantelalbendazole	3	1	4.52	47	24.3	1	21.4	2.12	1.1	1	0.97	3.63	102	181	2330	1
z337779	Male	66	2011	Cysticercus（intracranial infection） and Sparganum mansoni and Hydatids	Cysticercus				4 months	biopsy	polypide；antibody			Gastric deformity							praziquantel	1	1	9.5	57.8	31.6	2	3.1	5.5	3.01	2	0.3	4.23	140	114
z389450	Male	66	2012	Schistosome	Schistosome					biopsy; serum	eggs；antibody	Schistosomiasis egg deposits were found during appendectomy a year ago	Shanghai								praziquantel	1	1	7.13	71.1	19.9	2	1.7	5.07	1.42	2	0.12	4.95	156	234
z437507	Male	67	2013	Paragonimiasis and Cysticercus	Paragonimiasis	Cysticercus			1 month	serum	antibody		Shanghai								praziquantel	3	1	4.92	49.2	37.8	2	3.5	2.42	1.86	2	0.17	3.6	117	136
z436175	Female	67	2019	Clonorchis sinensis	Clonorchis sinensis								Shanghai	Hepatitis A							praziquantel	1	1	8，26	60.3	18.5	1	16.6	4.98	1.53	1	1.37	3.49	98	241	260	1
z550021	Male	67	2015	Cysticercus	Cysticercus				1 month	serum	antibody		Shanghai						Live in Xinjiang		praziquantel	2	1	6.8	43.8	28.6	1	20.2	3	1.9	1	1.4	4.4	144	188	420	1
z285018	Female	67	2010	Cysticercus	Cysticercus				3 years	serum	antibody		Shanghai								praziquantel	2	1		34.9	34.8	1	25.6	2.83	2.83	1	2.07	3.94	125	122
z385407	Male	67	2012	Schistosome	Schistosome					serum	antibody		Shanghai								praziquantel	2	1	4.4	57.1	30	1	6.6	2.51	1.32	2	0.29	4.5	142	145
z749756	Male	67	2019	Sparganum mansoni（intracranial infection）	Sparganum mansoni（intracranial infection）				2 months	hydrothorax	antibody		Zhejiang								praziquantel	1	1	8，2	69.7	17.6	2	0.5	5.7	1.4	2	0	4.17	132	286
z848659	Male	68	2020	Schistosome	Schistosome					serum	antibody	Physical examination found schistosoma antibody positive	Hubei								praziquantel	1	1	7.5	52.3	39，2	2	1	3.9	2.9	2	0.1	4.59	144	216	32.6	2
z845636	Male	69	2020	Toxoplasma gondii	Toxoplasma gondii				36 months	vitreous fluid			Jiangsu								azithromycin，sulfadiazine	1	1	7.9	54	32.2	2	2.5	4.3	2.5	2	0.2	4.63	140	160
z487707	Male	69	2014	Cysticercus	Cysticercus					serum	antibody	Physical examination revealed elevated eosinophils	Zhejiang					raw Shrimp		raw Shrimp	praziquantel	5	1	6.8	44.1	26.4	1	19.5	3	1.8	1	1.3	4.52	142	194
z785509	Female	70	2019	Paragonimiasis	Paragonimiasis				4 months	serum	antibody		Jiangsu					raw Shrimpcrab		raw Shrimpcrab	praziquantel	3	1	7.4	25.2	16.6	1	51.9	1.87	1.23	1	3.84	3.89	122	179	213	1
z435111	Female	70	2013	Hookworm	Hookworm				24 months	gastroscope	polypide		Jiangxi	Diabetes	eye surgery						albendazole	1	2	4.08	61.7	24.3	1	6.9	2.52	0.99	2	0.28	2.62	50	153
z701899	Male	70	2018	Clonorchis sinensis	Clonorchis sinensis				15 years	serum	antibody		Shanghai	Diabetes	The pancreatic head placeholder						praziquantel	3	1	7.3	38.4	13.3	1	41.8	2.8	1	1	3.1	4.42	131	243
z659108	Male	71	2017	Hydatid disease and Cysticercus	Cysticercus	Hydatid disease				serum	antibody	Physical examination revealed hypoechoic nodules in the liver	Fujian						Working in Suzhou		albendazole	1	1	7.83	38.5	42.7	1	12.9	3.02	3.34	1	1.01	4.5	146	192	1210	1
z684742	Female	74	2017	Sparganum mansoni	Sparganum mansoni				6 months	serum	antibody		Shanghai								praziquantel	1	1	5.68	44.1	22	1	26.5	2.51	1.25	1	1.5	3.33	97	209	2780	1
z566479	Male	75	2015	Schistosome	Schistosome							Chronic schistosomiasis	Jiangsu								Untreated		1	4.79	62.9	28	2	3.3	3.01	1.34	2	0.16	4.23	131	161	30.6	2
z495482	Female	75	2014	Toxoplasma gondii	Toxoplasma gondii				1 month	serum	antibody		Shanghai	acute hepatitis	Meniscus surgery						clindamycin	2	1	5.4	15.2	32.6	1	34.6	0.8	1.8	1	1.9	3.07	107	76	182	1
z314122	Female	75	2010	Cysticercus	Cysticercus				1 year	serum	antibody		Shanghai					Breeding pigs	Breeding pigs		albendazole	1	1	8.8	29	18	1	45					3.11	89	300	6310	1
z504284	Male	75	2014	Cysticercus	Cysticercus				1 year	serum	antibody		Zhejiang	appendicectomy	Hypertension	eye surgery					praziquantel	3	1	8.22	51.6	23.1	1	14.9	4.2	1.9	1	1.2	5.06	153	146
z537915	Male	79	2018	Schistosome	Schistosome				4 months	serum	antibody		Shanghai	appendicectomy							praziquantel	1	1	12.2	36.6	13.7	1	43.1	4.5	1.7	1	5.3	4.31	142	178	208	1
z370111	Male	80	2011	Sparganum mansoni	Sparganum mansoni				8 months	serum	antibody	Misdiagnosed as Parkinson's disease	Shanghai	Hypertension							praziquantel	1	1	4.7	55.7	34.5	2	3.2	2.62	1.62	2	0.15	4.84	152	138	2930	1
z707493	Male	80	2018	Hookworm	Hookworm				6 months	gastroscope	polypide		Zhejiang	rheumatoid arthritis	metachysis					drink and eat mite one year ago	albendazole	2	1	4.9	64.8	1.1	1	5.4	3.2	1.1	2	0.3	4.7	106	242
z515201	Male	80	2014	Sparganum mansoni	Sparganum mansoni				4 months	hydrothorax	antibody		Zhejiang	hematencephalon				cat or dog（pets）	cat or dog（pets）		praziquantel	1	1	6.48	48.5	29.6	1	9.1	3.14	1.92	1	0.59	4.98	145	138
z505295	Male	82	2014	Paragonimiasis	Paragonimiasis				6 months	serum	antibody		Shanghai								praziquantel	1	1	10.5	62.7	15.1	1	13	6.6	1.6	1	1.4	3.69	116	168
z1015390	Male	42	2021	Clonorchis sinensis	Clonorchis sinensis				1 week	serum	antibody		Shanghai					raw fish	raw fish	raw seafood	praziquantel	3	1	9.5	26.6	24.5	1	42.1	2.5	2.3	1	4	5.25	154	222	88.9	2
z991109	Female	44	2021	Clonorchis sinensis	Clonorchis sinensis				3 months	serum	antibody		Zhejiang	appendicitis	Resection of breast fibroma			raw fish	raw fish		praziquantel	1	1	3.19	56.8	33.2	2	1.6	1.81	1.06	2	0.05	3.84	105	198	180	1
z972815	Male	28	2021	Clonorchis sinensis	Clonorchis sinensis				1 month	serum	antibody		Shanghai	kidney stone				raw fish	raw fish		praziquantel	2	1	13.2	20.9	27.3	1	45.4	2.8	3.6	1	6	4.22	129	182	1740	2
z855990	Male	58	2021	Clonorchis sinensis	Clonorchis sinensis				2 months	serum	antibody		Zhejiang	kidney stone	chronic atrophic gastritis			raw fish, snails	raw fish, snails		praziquantel	5	1	10.3	36.4	16.3	1	42.9	3.7	1.7	1	4.4	4.44	145	245	167	1
z873183	Male	55	2021	Clonorchis sinensis	Clonorchis sinensis				1 year	serum	antibody		Zhejiang	polymyalgia rheumatica							praziquantel	1	1	7.95	57.1	33.8	2	1.8	4.53	2.69	2	0.15	4.65	129	365
z609524	Female	73	2021	Schistosome	Schistosome				3 weeks				Shanghai	liver cirrhosis	cataract	myoma of uterus						1	2	4.03	75.2	11.3	2	0.6	3.04	0.46	2	0.02	2.89	104	37	131	2
z977326	Female	48	2021	Hydatid	Hydatid				3 months	serum	antibody		Shanghai	tuberculosis							albendazole	2	1	4.05	41.1	35.4	1	15.9	1.67	1.43	1	0.64	4.08	125	179	122	2
z1007165	Female	65	2021	Clonorchis sinensis	Clonorchis sinensis				1 year	serum	antibody		Jiangsu	hyperplasia of mammary glands	pulmonary fibrosis	cholecystitis					praziquantel	1	1	6.26	32.8	24.2	1	36.8	2.05	1.52	1	2.3	3.96	127	236	69.5	2
z972085	Male	44	2021	Paragonimus westermani	Paragonimus westermani				2 months	serum	antibody		Jiangsu								praziquantel	5	1	7.92	64.2	15.1	1	12.4	5.07	1.2	1	0.98	5.25	167	231	2160	1
z1014699	Male	69	2021	Clonorchis sinensis	Clonorchis sinensis				1 month	serum	antibody		Anhui	Hypertension	Hepatitis					salmon	praziquantel	2	1	7	65.7	24.7	2	2.8	4.6	1.73	2	0.19	4.54	127	226
z988930	Female	54	2021	Clonorchis sinensis	Clonorchis sinensis				1 week	serum	antibody		Shanghai					raw fish	raw fish		praziquantel	3	1	6.2	65	26.1	2	2	4.02	1.63	2	0.13	4.24	121	307	128	2
z986305	Male	29	2021	Clonorchis sinensis	Clonorchis sinensis				1 month	serum	antibody		Shanghai					raw fish	raw fish		praziquantel	1	1	8.03	60.8	26.5	1	6.8	4.89	2.13	1	0.54	4.86	147	181
z988178	Male	69	2021	Clonorchis sinensis	Clonorchis sinensis				5 months	serum	antibody		Shanghai								metronidazole	1	1	6.85	64.5	24	2	4.2	4.43	1.64	2	0.29	4.06	131	276
z996928	Female	16	2021	Clonorchis sinensis	Clonorchis sinensis				3 months	serum	antibody		Shanghai					raw fish	raw fish	salmon	praziquantel	3	1	6.5	47.3	45.6	2	1.6	3.07	2.96	2	0.11	3.72	117	248	18.5	2
z996848	Male	29	2021	Clonorchis sinensis	Clonorchis sinensis				2 years	serum	antibody		Shanghai	gastritis	ileitis			raw fish	raw fish		praziquantel	1	1	14.56	80.7	11.2	2	0.1	11.74	1.64	2	0.01	5.08	163	223
z1022957	Male	59	2021	Sparganum mansoni	Sparganum mansoni				1 week	serum	antibody		Jiangxi					ranidae	ranidae			2	1	4.68	74	21	2	1	3.46	0.98	2	0.05	4.43	147	143
z979233	Female	71	2021	Hookworm	Hookworm				3 years	faece	eggs		Anhui								mebendazole	2	1	5.81	50.2	16.6	1	26.7	2.91	0.97	1	1.55	3.31	81	301	1290	1
z979231	Male	75	2021	Hookworm	Hookworm				2 weeks	faece	eggs		Anhui	gall-stone	ancylostomiasis						mebendazole	2	1	2.98	54.3	30.9	1	5.9	1.61	0.92	2	0.18	3.11	63	216	885	1
z949587	Male	42	2021	Clonorchis sinensis	Clonorchis sinensis				1 week	serum	antibody		Shanghai								praziquantel	4	1	5.35	43.7	45.2	2	3.7	2.33	2.42	2	0.2	4.55	139	347	87.6	2
z1008928	Female	28	2021	Clonorchis sinensis	Clonorchis sinensis				3 weeks	serum	antibody		Jiangsu	Chronic Gastritis	polycystic ovaries			raw crab	raw crab		praziquantel	3	1	5.02	42.1	42.1	1	10.1	2.11	2.12	1	0.51	4.15	103	400	103	2
z1015765	Male	28	2021	Paragonimus westermani	Paragonimus westermani				1 week	hydrothorax	antibody		Chongqing								praziquantel	1	1	7.64	22	18.4	1	54.4	1.68	1.4	1	4.16	4.21	137	185	2060	1
z565372	Female	33	2021	Clonorchis sinensis	Clonorchis sinensis				1 year	serum	antibody		Neimenggu	Left shoulder joint surgery				raw fish, beef	raw fish, beef		praziquantel	1	1	7.38	50.2	41.2	2	1.8	3.71	3.04	2	0.13	4.8	161	211
z844819	Male	44	2021	Clonorchis sinensis	Clonorchis sinensis				2 months	serum	antibody		Neimenggu	gout				raw beef	raw beef		praziquantel	4	1	7.42	37.4	49.7	1	6.5	2.78	3.69	2	0.48	4.77	151	250	51.3	2
z988603	Male	56	2021	Paragonimus westermani	Paragonimus westermani				1 year	serum	antibody		Shanghai	nephropathy	Hypertension	Hashimoto's thyroiditis					praziquantel	1	1	9.44	67.1	24.5	2	2.9	6.34	2.32	2	0.27	3.87	118	229
z251090	Female	53	2021	Cysticercus	Cysticercus				2 months	serum	antibody		Shanghai	thyroid tumor							praziquantel	1	1	6.13	63.3	29.6	2	1.6	3.88	1.81	2	0.1	4.42	128	221
z683796	Male	79	2021	Schistosome	Schistosome				4 days				Jiangsu	liver cirrhosis	gastric ulcer							1		2.93	56	23.7	1	6.8	1.65	0.69	2	0.2	3.79	120	52	185	2
z978108	Male	29	2021	Paragonimus westermani	Paragonimus westermani				8 months	serum	antibody		Yunnan	Hypertension	tuberculosis						praziquantel	1	1	7.66	67.6	25	2	3.8	5.19	1.91	2	0.29	5.78	171	231
z990435	Female	39	2021	Clonorchis sinensis	Clonorchis sinensis				2 months	serum	antibody		Shanghai					raw fish	raw fish		praziquantel	5	1	11.69	30.4	25.8	1	36.9	3.55	3.02	1	4.31	4.02	124	436	55.3	2
z1001492	Male	46	2021	Clonorchis sinensis	Clonorchis sinensis				1 month				Zhejiang					raw fish	raw fish		praziquantel	2	1	7.21	69.1	23	2	0.8	4.98	1.66	2	0.06	4.58	151	144	6.5	2
z960904	Male	37	2021	Sparganum mansoni	Sparganum mansoni				2 weeks	biopsy	polypide		Shanghai					raw fish	raw fish		praziquantel	2	2	7.06	47.6	29.7	1	15.1	3.37	2.09	1	1.06	4.68	144	204	59	2
z974879	Male	33	2021	Clonorchis sinensis	Clonorchis sinensis				1 week	serum	antibody		Shanghai	Hypertension				raw fish	raw fish		praziquantel	3	1	9.24	65.8	26.2	2	1.9	6.09	2.42	2	0.17	5.45	163	207	8.2	2
z971825	Female	43	2021	Sparganum mansoni	Sparganum mansoni				3 months	serum	antibody		Hubei					raw fish	raw fish		praziquantel	1	1	4.66	41.8	49.6	2	1.6	1.95	2.31	2	0.07	3.92	122	247
z977927	Female	40	2021	Paragonimus westermani	Paragonimus westermani				2 years	serum	antibody		Jiangsu	arrhythmia				liquor saturated shrimp	liquor saturated shrimp		praziquantel	1	1	14.99	23.7	22.3	1	51.1	3.55	3.34	1	7.68	5.24	114	342	2420	1
z1019280	Female	33	2021	Clonorchis sinensis	Clonorchis sinensis				2 days	serum	antibody		Jiangsu	ulcerative colitis	ankylosing spondylitis			raw fish	raw fish		praziquantel	1	1	5.36	56.4	31.8	1	6.7	3.03	1.7	2	0.36	3.34	98	195	47.1	2
z938483	Female	26	2021	Sparganum mansoni	Sparganum mansoni				5 months	cerebrospinal fluid	polypide		Henan								praziquantel	9	2	4.3	58.4	31.2	2	1.4	2.5	1.3	2	0.1	4.16	136	231	61.5	2
z996665	Male	69	2021	Clonorchis sinensis	Clonorchis sinensis				3 weeks	serum	antibody		Shanghai					raw fish, seafood and meat	raw fish, seafood and meat		praziquantel	3	1	8.44	22	23.5	1	48.5	1.86	1.99	1	4.09	4.16	126	119
z986275	Male	35	2021	Clonorchis sinensis	Clonorchis sinensis				1 month	serum	antibody		Jilin								praziquantel	1	1	5.61	59.9	31	2	3.4	3.36	1.74	2	0.19	4.72	145	224	20.9	2
z984687	Female	45	2021	Paragonimus westermani	Paragonimus westermani
z986840	Female	16	2021	Clonorchis sinensis	Clonorchis sinensis				3 weeks	serum	antibody		Shanghai	haemorrhoids				barbecue、frozen food	barbecue、frozen food		praziquantel	1	1	6.74	67	20.9	2	4.6	4.52	1.41	2	0.31	3.66	99	390
z1021826	Male	71	2021	Clonorchis sinensis	Clonorchis sinensis				several years (60+ years)	serum	antibody		Heilongjiang	fatty liver				raw fish	raw fish		praziquantel	1	1	7.5	42.9	46.8	2	3.8	3.21	3.52	2	0.28	3.6	115	214	569	1
z711947	Male	43	2021	Clonorchis sinensis	Clonorchis sinensis				1 week	serum	antibody		Jiangxi					spiral shell			praziquantel	3	1	4.83	44	38.5	1	10	2.13	1.86	2	0.48	4.94	157	195		2
z996177	Male	47	2021	Sparganum mansoni	Sparganum mansoni				7 months	serum	antibody		Jiangxi					see a dentist			praziquantel	2	1	6.09	54.5	6.7	2	2.8	3.32	2.13	2	0.17	4.96	154	117		1
z986099	Male	26	2021																			1
z989802	Male	66	2021	Hookworm	Hookworm				2 months	colonoscopy	polypide		Zhejiang								albendazole	1		5.6	59.2	21.7	1	12	3.3	1.2	1	0.7	3.81	126	217		1
z549414	Male	50	2021	Cysticercus	Cysticercus								Anhui								praziquantel	1	1	8.45	52.7	35.3	1	6.4	4.46	2.98	1	0.54	4.32	138	206
z1024220	Male	58	2021	Clonorchis sinensis	Clonorchis sinensis				2 years	serum	antibody		Jiangsu					raw fish			praziquantel	1	1	4.95	64.2	25.9	2	3.5	3.18	1.28	2	0.17	4.21	132	216		2
z1006182	Male	38	2021	Toxoplasmosis	Toxoplasmosis					lymph node	biopsy		Jiangxi					play with dog			sulfamethoxazole	1		3.87	40.7	49.2	2	2.3	1.58	1.9	2	0.09	4.3	131	134		2
z974317	Male	41	2021	Clonorchis sinensis	Clonorchis sinensis				7 years	serum	antibody		Shanghai					travel			praziquantel	1	1	4.04	60.7	30.9	2	1.6	2.45	1.25	2	0.07	5.72	131	168		2
z1013209	Female	71	2021	Clonorchis sinensis	Clonorchis sinensis				2 years	serum	antibody		Shanghai								praziquantel	3	1	5.25	50.8	32.6	1	7.8	2.66	1.71	2	0.41	3.87	112	222		2
z1015390	Male	42	2022	Clonorchis sinensis	Clonorchis sinensis				1 week	serum	antibody		Shanghai								praziquantel	3	1	9.5	26.6	24.5	1	42.1	2.5	2.3	1	4	5.25	154	222		2
z1040296	Male	42	2022	Clonorchis sinensis	Clonorchis sinensis				2 months	serum	antibody		Shanghai					raw fish			praziquantel	1	1	5.41	45.2	37.9	1	7.5	2.44	2.05	2	0.41	4.95	153	198
z1026195	Male	55	2022	Clonorchis sinensis	Clonorchis sinensis				6 months	serum	antibody		Shanghai								praziquantel	2	1	6.93	70.1	18.7	1	7.5	4.86	1.3	1	0.52	4.34	131	275		1
z938483	Female	26	2022	Sparganum mansoni	Sparganum mansoni				2 years	cerebrospinal fluid			Anhui								praziquantel	4		6.63	61.6	31.1	2	1.1	4.06	2.06	2	0.07	4.3	127	237
z1038955	Female	50	2022	Clonorchis sinensis	Clonorchis sinensis				1 year	serum	antibody		Shanghai					eating fish			praziquantel	2	1	4.76	76.4	12.7	2	2	3.65	0.6	2	0.09	2.89	77	292		2
z1061201	Female	65	2022	Hookworm	Hookworm				1 month	gastroscope	polypide		Shanghai								sulfamethoxazole	2		5.19	53.4	33.5	1	6.1	2.78	1.74	2	0.32	3.69	106	228		2
z1028943	Female	41	2022	Clonorchis sinensis	Clonorchis sinensis				1 month	serum	antibody		Shanghai								praziquantel	3	1	9.83	26.4	29.8	1	38.3	2.6	2.93	1	3.76	4.5	137	273
z1061853	Male	32	2022	Clonorchis sinensis and sparganum mansoni	Clonorchis sinensis	sparganum mansoni			1 week	serum	antibody		Shanghai					eating crabs			praziquantel	1	1	7.53	45.6	36.2	1	10.8	3.43	2.73	1	0.81	5.36	162	225		1
z1014699	Male	69	2022	Clonorchis sinensis	Clonorchis sinensis				1 month	serum	antibody		Anhui					eating fish			praziquantel	2	1	6.36	54.1	26.1	1	12.8	3.45	1.66	1	0.81	4.38	124	269
z1060949	Male	74	2022	Clonorchis sinensis	Clonorchis sinensis				3 weeks	feace	eggs		Shanghai					eating fish			praziquantel		1	5.02	59.5	31.3	2	1.8	2.99	1.57	2	0.09	4.56	131	257		2
z1033800	Female	29	2022	Clonorchis sinensis	Clonorchis sinensis					serum	antibody		Henan					eating shrimp			praziquantel	2	1	6.59	57.9	36.3	2	0.5	3.82	2.39	2	0.03	4.01	118	192		2
z1030553	Male	51	2022	Clonorchis sinensis	Clonorchis sinensis				1 week	serum	antibody		Shanghai								praziquantel	2	1	11.42	76.1	18.4	2	0.4	8.71	2.1	2	0.04	4.78	146	251
z1022957	Male	59	2022	Sparganum mansoni	Sparganum mansoni
z1008928	Female	28	2022	Clonorchis sinensis	Clonorchis sinensis				1 month	serum	antibody		Jiangsu					esting crabs			praziquantel	3	1	5.02	42.1	42.1	1	10.1	2.11	2.12	1	0.51	4.15	103	400		2
z1026637	Male	55	2022	Clonorchis sinensis	Clonorchis sinensis				13 months	serum	antibody		Zhejiang	Diabetes	Hypertension	Chronic Gastritis					praziquantel	3	1	8.11	55.1	26.5	1	9.5	4.47	2.15	1	0.77	4.23	129	410	142	2
z830234	Male	52	2022	Clonorchis sinensis	Clonorchis sinensis				3 months	serum	antibody		Shanghai	Chronic hepatitis C	hyperlipemia	hypertension					praziquantel	3	1	10.75	53.7	32.2	1	7.2	5.78	3.47	1	0.77	5.07	158	206	90.9	2
z1032632	Male	80	2022	Clonorchis sinensis	Clonorchis sinensis				6 months	serum	antibody		Shanghai								praziquantel	2	1	6.61	38.3	18.8	1	34.8	2.54	1.24	1	2.3	3.95	120	343	135	2
z990435	Female	39	2022	Clonorchis sinensis	Clonorchis sinensis				2 months	serum	antibody		Shanghai					raw fish	raw fish		praziquantel	5	1	11.69	30.4	25.8	1	36.9	3.55	3.02	1	4.31	4.02	124	436	66.9	2
z1033497	Female	31	2022	Toxoplasmosis	Toxoplasmosis				9 months	serum	antibody		Shanghai								Compound sulfamethoxazole	1	1	6.35	54	40	2	1.6	3.43	2.54	2	0.1	4.81	146	277	132	2
z1035864	Male	55	2022	Clonorchis sinensis	Clonorchis sinensis				2 years	serum	antibody		Jiangsu	bronchitis				raw fish, chufa	raw fish, chufa		praziquantel	1	1	4.83	58.5	21.8	1	10.8	2.83	1.05	1	0.52	3.81	120	187	3910	1
z1060589	Male	67	2022	Clonorchis sinensis	Clonorchis sinensis				1 month	serum	antibody		Gansu	tuberculosis	Dissection of varicose veins of lower extremity						praziquantel	1	1	21.73	26.2	7.9	1	64.7	5.7	1.72	1	14.06	4.93	152	218	<4.4	2
z996665	Male	69	2022	Clonorchis sinensis and sparganum mansoni	Clonorchis sinensis	sparganum mansoni			3 weeks	serum	antibody		Shanghai	lung fibrosis				raw fish	raw fish		praziquantel	3	1	8.44	22	23.5	1	48.5	1.86	1.99	1	4.09	4.16	126	119	1600	1
z1056079	Male	39	2022	Schistosome	Schistosome				1 year	serum	antibody		Shanghai	fatty liver							praziquantel	1	1	5.32	47.6	37.3	1	7.6	2.53	1.99	2	0.4	4.63	149	142	214	1
z1029973	Female	58	2022	Sparganum mansoni	Sparganum mansoni				2 months	serum	antibody		Jiangsu	cholecystectomy							praziquantel	2	1	5.2	56.9	27.4	1	6.3	3	1.4	2	0.3	3.82	117	221	213	1
z711947	Male	43	2022	Clonorchis sinensis	Clonorchis sinensis				1 month	serum	antibody		Jiangxi	Chronic hepatitis B	Hypertension	diabetes		spiral	spiral	spiral	praziquantel	3	1	4.83	44	38.5	1	10	2.13	1.86	2	0.48	4.94	157	195	54.5	2
z1029037	Male	42	2022	Clonorchis sinensis	Clonorchis sinensis				17 months	serum	antibody		Shanghai								praziquantel	1	1	6.26	58.7	25.1	1	11	3.68	1.57	1	0.69	6.06	160	179	22	2
z1029971	Male	36	2022	Clonorchis sinensis	Clonorchis sinensis				7 months	serum	antibody		Unknown								praziquantel	1	1	5.54	43.3	38.6	1	12.6	2.4	2.14	1	0.7	4.84	145	219	<4.4	2
z859938	Female	34	2022	Clonorchis sinensis	Clonorchis sinensis				3 weeks	serum	antibody		Shanghai					raw fish	raw fish	hot pot, Japanese Food	praziquantel	2	1	11.59	37.7	29	1	28.5	4.37	3.36	1	3.31	3.97	121	408	251	1
z1025728	Male	39	2022	Clonorchis sinensis	Clonorchis sinensis				2 years	serum, faeces	antibody, eggs		Anhui	chronic atrophic gastritis							praziquantel	1	1	6.51	45.1	44.3	2	3.2	2.94	2.88	2	0.21	4.81	146	282
z1027137	Male	22	2022	Clonorchis sinensis	Clonorchis sinensis				10 years	serum, gastroscope	polypide and antibody		Shanghai	depressive disorder							praziquantel	1	1	5.47	59.5	28.6	2	1.8	3.25	1.57	2	0.1	4.37	142	197	57.7	2
z1013209	Female	71	2022	Clonorchis sinensis	Clonorchis sinensis				1 day	serum, faeces	eggs；antibody		Shanghai	Diabetes	fracture						praziquantel	3	1	6.8	59.3	28.8	2	4.8	4.04	1.96	2	0.32	3.89	112	282	145	2
